# Supplementary material for: FusC, a member of the M16 protease family acquired by bacteria for iron piracy against plants
Source: PLoS Biol. 2018 Aug 2;16(8):e2006026. doi: 10.1371/journal.pbio.2006026 (PMC6071955; doi:10.1371/journal.pbio.2006026)
Supplement: S1 Data — (XLSX) [file pbio.2006026.s009.xlsx]

## Sheet: YhjI
Uniprot Entry	Protein names	Gene names	Organism	Length
D2U3I4	Insulinase (Peptidase family M16)	ARN_32110	Arsenophonus nasoniae (son-killer infecting Nasonia vitripennis)	494
A0A0G4JSN9	Protein YhjJ, putative peptidase	BN1221_01382c	Brenneria goodwinii	493
G7LMA8	Peptidase M16 domain protein	BrE312_4345	Brenneria sp. EniD312	500
A0A085FZR1	Putative peptidase	yhjJ GBAG_4072	Buttiauxella agrestis ATCC 33320	494
A0A1B7IHY4	Putative peptidase	M975_3703	Buttiauxella brennerae ATCC 51605	494
A0A1B7ILN3	Putative peptidase	M976_00992	Buttiauxella ferragutiae ATCC 51602	495
A0A1B7I0C3	Putative peptidase	M977_02120	Buttiauxella gaviniae ATCC 51604	494
A0A1B7HIX8	Putative peptidase	M979_3427	Buttiauxella noackiae ATCC 51607	495
S3IZ56	Peptidase M16 inactive domain protein	HMPREF0201_04555	Cedecea davisae DSM 4568	495
A0A089RG64	Uncharacterized protein	JT31_12930	Cedecea neteri	494
W0LDF2	Peptidase	Z042_12765	Chania multitudinisentens RB-25	500
A0A0F6RGR4	Uncharacterized protein	F384_19115	Citrobacter amalonaticus Y19	497
A0A0D7LZF3	Uncharacterized protein	BED45_02220	Citrobacter freundii	497
D2TJY0	Putative protease	ROD_42801	Citrobacter rodentium (strain ICC168) (Citrobacter freundii biotype 4280)	499
A0A0V9JJW4	Uncharacterized protein	APU02_12895	Citrobacter sp. 50677481	497
A0A212HH58	Putative zinc-dependent peptidase	yhjJ	Citrobacter sp. 92	497
A0A0J1LJW5	Protein YhjJ	SK36_04187	Citrobacter sp. MGH106	497
K8A3R7	Protein YhjJ, putative peptidase	BN137_3597	Cronobacter condimenti 1330	478
A0A0K2P7Q0	Uncharacterized protein	AFK67_19715	Cronobacter dublinensis subsp. dublinensis LMG 23823	492
A0A0K2PJE2	Uncharacterized protein	AFK63_19530	Cronobacter muytjensii ATCC 51329	492
A0A0F6VRC5	Putative peptidase	CSK29544_01130	Cronobacter sakazakii (Enterobacter sakazakii)	496
A0A0K2N8U2	Uncharacterized protein	AFK65_18815	Cronobacter universalis NCTC 9529	496
C6CPZ8	Peptidase M16 domain protein	Dd1591_4077	Dickeya chrysanthemi (strain Ech1591) (Dickeya zeae (strain Ech1591))	485
E0SET0	Predicted zinc-dependent peptidase (EC 3.4.24.-)	yhjJ Dda3937_01996	Dickeya dadantii (strain 3937) (Erwinia chrysanthemi (strain 3937))	487
C6C5K5	Peptidase M16 domain protein	Dd703_3889	Dickeya paradisiaca (strain Ech703) (Dickeya dadantii (strain Ech703))	491
A0A089V9S5	Peptidase	LH89_13220	Dickeya solani	497
U6ZE55	Insulinase family protease	A544_4063	Dickeya solani D s0432-1	522
D2BZK9	Peptidase M16 domain protein	Dd586_4055	Dickeya zeae (strain Ech586) (Dickeya dadantii (strain Ech586))	497
A0A0A8FHC9	Uncharacterized protein	W909_19625	Dickeya zeae EC1	497
A0A1D8MUA4	Peptidase	A9798_00570	Edwardsiella hoshinae	507
C5BB34	Peptidase M16 family protein	NT01EI_3749	Edwardsiella ictaluri (strain 93-146)	510
A0A034T659	Zn-dependent peptidase	MA13_contig00006-0078	Edwardsiella piscicida	510
A0A0H3DWZ5	Putative peptidase YhjJ	yhjJ ETAF_3061	Edwardsiella tarda (strain FL6-60)	510
D4FAJ7	Peptidase M16 inactive domain protein (EC 3.4.24.-)	EDWATA_03816	Edwardsiella tarda ATCC 23685	505
A0A1T4QZ71	Predicted Zn-dependent peptidase	SAMN03097723_3050	Enterobacter agglomerans (Erwinia herbicola) (Pantoea agglomerans)	496
A0A0X8Q3Z6	Peptidase	AL522_04990	Enterobacter agglomerans (Erwinia herbicola) (Pantoea agglomerans)	496
A0A0F3ZAT1	Uncharacterized protein	SG66_19175	Enterobacter asburiae	497
A0A0A3YU47	Peptidase	NH00_17140	Enterobacter cancerogenus	504
D2ZJ30	Peptidase M16 inactive domain protein (EC 3.4.24.-)	ENTCAN_08523	Enterobacter cancerogenus ATCC 35316	497
A0A0M3F073	Uncharacterized protein	OA46_19115	Enterobacter cloacae	495
A0A0F1AD59	Uncharacterized protein	SS37_21360	Enterobacter cloacae complex sp. 35699	497
A0A0F4BP13	Uncharacterized protein	SG71_06370	Enterobacter cloacae complex sp. CIDEIMsCOL9	495
A0A0X6Z0Z6	Uncharacterized protein	ABF69_0207390	Enterobacter cloacae complex sp. GN02468	495
A0A0X4EP68	Uncharacterized protein	AWI28_16920	Enterobacter cloacae complex sp. GN04363	497
G8LK12	YhjJ	yhjJ EcWSU1_04317	Enterobacter cloacae EcWSU1	497
A0A0F0TGM5	Uncharacterized protein	SS44_16000	Enterobacter cloacae subsp. cloacae	497
A0A0F0XM72	Uncharacterized protein	AN674_0211730 SS33_20855	Enterobacter kobei	495
A0A1N7EAP6	Predicted Zn-dependent peptidase	SAMN05444841_1224	Enterobacter kobei	497
E3GA47	Peptidase M16 domain protein	Entcl_0216	Enterobacter lignolyticus (strain SCF1)	496
A0A198GYU9	Putative peptidase	M987_00908	Enterobacter soli ATCC BAA-2102	496
A4WFU9	Peptidase M16 domain protein	Ent638_3924	Enterobacter sp. (strain 638)	497
A0A0V9EEJ4	Uncharacterized protein	APT89_01910	Enterobacter sp. 50588862	497
J0VZ18	Zinc-dependent peptidase	A936_18878	Enterobacter sp. Ag1	494
A0A127KWK9	Peptidase M16 domain-containing protein	AKI40_0214	Enterobacter sp. FY-07	497
A0A1K1Z4V1	Predicted Zn-dependent peptidase	SAMN03159436_02318	Enterobacter sp. NFIX03	497
R9VMB3	Uncharacterized protein	H650_14020	Enterobacter sp. R4-368	499
L0LXE9	Putative Zn-dependent peptidase	D782_0209	Enterobacteriaceae bacterium (strain FGI 57)	495
D4I4B2	Protein yhjJ	yhjJ3 EAMY_3598	Erwinia amylovora (strain CFBP1430)	490
D8ML90	Putative peptidase M16	EbC_43870	Erwinia billingiae (strain Eb661)	497
A0A0U5L8X0	Protein YhjJ	yhjJ EM595_3348	Erwinia gerundensis	497
A0A0L7T837	Peptidase	NG42_04630 NG43_04870	Erwinia iniecta	496
A0A014MET2	Peptidase	BG55_04735	Erwinia mallotivora	497
V5ZCS9	Protein yhjJ	yhjJ EPIR_3692	Erwinia piriflorinigrans CFBP 5888	489
D2TA80	Protein yhjJ	yhjJ EPYR_03865	Erwinia pyrifoliae (strain DSM 12163 / CIP 106111 / Ep16/96)	490
A0A0Q4MM19	Peptidase	ASF13_13880	Erwinia sp. Leaf53	497
B2VCL1	Putative peptidase M16	ETA_33850	Erwinia tasmaniensis (strain DSM 17950 / CIP 109463 / Et1/99)	488
A0A0M2KI68	Peptidase	SY86_16825	Erwinia tracheiphila	497
A0A0A3ZBB1	Peptidase	NG99_05345	Erwinia typographi	497
A0A166QHR1	Uncharacterized protein	AAW06_21740	Escherichia coli	498
A0A0K4TH77	Putative protease	yhjJ ERS085411_03686	Escherichia coli	498
P37648	Protein YhjJ	yhjJ b3527 JW3495	Escherichia coli (strain K12)	498
A0A1X3M621	Protein YhjJ	EBCG_03255	Escherichia coli E1118	498
L4IY70	Protein yhjJ	A311_04468	Escherichia coli KTE146	498
E1JE93	Peptidase, M16 family (EC 3.4.24.-) (Fragment)	HMPREF9347_05296	Escherichia coli MS 124-1	215
A0A090V4L7	Uncharacterized protein	yhjJ EV102420_22_00770	Escherichia vulneris NBRC 102420	496
A0A085G5I5	Putative peptidase (EC 3.4.24.-)	GEAM_3543	Ewingella americana ATCC 33852	507
A0A0J8VH50	Uncharacterized protein	ACH50_21310	Franconibacter pulveris	494
A0A085H1U9	Putative peptidase (EC 3.4.24.-)	GHAL_0559	Hafnia alvei ATCC 13337	512
A0A0B8Z937	Peptidase	RN38_19665	Hafnia paralvei	511
A0A1S8YHJ9	Peptidase M16	BTJ39_17895	Izhakiella australiensis	496
A0A0D1L559	Uncharacterized protein	SR38_16510	Klebsiella aerogenes (Enterobacter aerogenes)	491
A0A0H3FNN5	Putative peptidase	EAE_05895	Klebsiella aerogenes (strain ATCC 13048 / DSM 30053 / JCM 1235 / KCTC 2190 / NBRC 13534 / NCIMB 10102 / NCTC 10006) (Enterobacter aerogenes)	499
A0A0D5X0K4	Uncharacterized protein	VW41_23050	Klebsiella michiganensis	494
A0A170MWJ9	Protein YhjJ	yhjJ SAMEA2273575_02060	Klebsiella oxytoca	501
A0A181XL31	Protein YhjJ, putative peptidase	yhjJ SAMEA2273573_03113	Klebsiella oxytoca	497
A0A170BL47	Peptidase M16 (Protein YhjJ, putative peptidase)	yhjJ BU230_25745 SAMEA3531848_01314	Klebsiella pneumoniae	503
A0A0E1CB59	Zinc protease (EC 3.4.-.-)	KPNJ1_00248	Klebsiella pneumoniae 30660/NJST258_1	514
A0A0L0AU41	Uncharacterized protein	AC791_04280	Klebsiella sp. RIT-PI-d	497
A0A085I970	Putative peptidase (EC 3.4.24.-)	yhjJ GKAS_01991	Kluyvera ascorbata ATCC 33433	496
A0A1B7K7J3	Putative peptidase	M989_00368	Kluyvera georgiana ATCC 51603	495
A0A0G3QKV3	Uncharacterized protein	AB182_26665	Kluyvera intermedia (Enterobacter intermedius)	497
A0A1U7E1I0	Peptidase M16	BWI95_08920	Kosakonia cowanii	496
A0A1C3ZI70	Predicted Zn-dependent peptidase	GA0061070_100217	Kosakonia oryziphila	506
A0A1V2YYG9	Peptidase M16	BZY71_18405	Leclercia adecarboxylata	475
A0A0J6Q8J7	Uncharacterized protein	VK95_18315	Leclercia sp. LK8	497
A0A1A9FHQ0	Peptidase M16	A8A57_20460	Lelliottia amnigena (Enterobacter amnigenus)	497
A0A066P1B1	Protein yhjJ	AF34_02082	Lelliottia amnigena CHS 78	496
A0A085HCI3	Putative peptidase (EC 3.4.24.-)	GLGR_3243	Leminorella grimontii ATCC 33999 = DSM 5078	482
A0A1X3R7B3	Peptidase	AU508_12025	Lonsdalea populi	489
A0A1B7L3Y8	Uncharacterized protein	A9B99_07360	Mangrovibacter phragmitis	500
A0A071LPZ4	Uncharacterized protein	DT73_21660	Mangrovibacter sp. MFB070	499
A0A0H2QW54	Peptidase	VK86_04225	Moellerella wisconsensis	496
A0A0N1KI43	Putative peptidase (EC 3.4.24.-)	M992_0787	Moellerella wisconsensis ATCC 35017	496
A0A0M3EW54	Peptidase	OA40_00140	Morganella morganii (Proteus morganii)	561
A0A1M7IF86	Predicted Zn-dependent peptidase	SAMN05216301_2243	Morganella morganii (Proteus morganii)	561
A0A1B8H4T9	Peptidase	AYY16_13730	Morganella psychrotolerans	581
A0A1B8H1Z7	Peptidase	AYY18_10530	Morganella psychrotolerans	576
A0A059IDE4	Uncharacterized protein	T296_08290	Pantoea agglomerans Eh318	496
A0A1W6B3T3	Peptidase M16	B1H58_06780	Pantoea alhagi	497
A0A0H3L8Z9	Protein YhjJ	yhjJ PAJ_3295	Pantoea ananatis (strain AJ13355)	502
A0A0F5FBR5	Peptidase	TN98_02570	Pantoea anthophila	493
A0A1X1BVC4	Peptidase M16	HA41_11510	Pantoea conspicua	498
A0A1X1EPK3	Peptidase M16	HA50_00450	Pantoea cypripedii (Pectobacterium cypripedii) (Erwinia cypripedii)	502
A0A1X1DPK2	Peptidase	HA42_16465	Pantoea deleyi	497
A0A147G095	Peptidase	SA5R_10530	Pantoea dispersa	504
A0A1X1DG68	Peptidase M16	HA44_16815	Pantoea gaviniae	497
A0A1V9D705	Peptidase M16	B2J69_23170	Pantoea latae	494
A0A0B1RBB1	Peptidase	QU24_05975	Pantoea rodasii	504
A0A1X1CD94	Peptidase M16	HA45_17900	Pantoea rodasii	504
A0A1X1D2S0	Peptidase M16	HA51_05970	Pantoea rwandensis	504
A0A1X1F404	Peptidase M16	HA46_12355	Pantoea septica	494
E6WHD2	Peptidase M16 domain protein	Pat9b_0130	Pantoea sp. (strain At-9b)	502
A0A0F5XVG1	Peptidase	EP46_20660	Pantoea sp. 3.5.1	498
U2M1X2	Protein YhjJ, putative peptidase	L579_4053	Pantoea sp. AS-PWVM4	502
J2L5U6	Putative Zn-dependent peptidase	PMI17_02850	Pantoea sp. GM01	502
A0A176UR67	Peptidase	A6A26_03600	Pantoea sp. OXWO6B1	502
A0A0A0Z4N7	Peptidase	PSNIH1_06220	Pantoea sp. PSNIH1	496
A0A0A1B9C7	Peptidase	PSNIH2_18030	Pantoea sp. PSNIH2	497
J3HJN5	Putative Zn-dependent peptidase	PMI39_02336	Pantoea sp. YR343	502
A0A0A6W730	Peptidase	OI73_07560	Pantoea stewartii	502
A0A1X1D6B7	Peptidase M16	HA48_15365	Pantoea wallisii	505
A0A093V1D9	Peptidase	KP22_20015	Pectobacterium betavasculorum	498
A0A1M5QVE7	Predicted Zn-dependent peptidase	SAMN05444147_107114	Pectobacterium carotovorum (Erwinia carotovora)	505
A0A0B2T312	Peptidase	OI69_10860	Pectobacterium carotovorum (Erwinia carotovora)	496
A0A1V2R1K7	Peptidase M16	BSK71_14785	Pectobacterium carotovorum subsp. actinidiae	496
A0A086EY54	Peptidase	IW01_08200	Pectobacterium carotovorum subsp. brasiliense	505
A0A093SJR5	Peptidase	KP17_12355	Pectobacterium carotovorum subsp. carotovorum (Erwinia carotovora subsp. carotovora)	505
C6DGQ9	Peptidase M16 domain protein	PC1_0084	Pectobacterium carotovorum subsp. carotovorum (strain PC1)	505
A0A0J5XBU6	Peptidase	G033_20360	Pectobacterium carotovorum subsp. carotovorum UGC32	498
A0A094RQ74	Peptidase	KU75_06435	Pectobacterium carotovorum subsp. odoriferum	500
A0A0H3HWL8	Protein YhjJ	W5S_0082	Pectobacterium sp. (strain SCC3193)	500
J8T9F2	Peptidase	A7983_07030	Pectobacterium wasabiae CFBP 3304	500
C7BHG2	Uncharacterized protein	yhjJ PAU_00237	Photorhabdus asymbiotica subsp. asymbiotica (strain ATCC 43949 / 3105-77) (Xenorhabdus luminescens (strain 2))	494
A0A1C0U7P2	Peptidase M16 inactive domain protein	Ppb6_00826	Photorhabdus asymbiotica subsp. australis	491
A0A0M9CYA0	Peptidase	AM629_12940	Photorhabdus heterorhabditis	494
A0A1G5QFS3	Predicted Zn-dependent peptidase	SAMN02982990_01621	Photorhabdus luminescens (Xenorhabdus luminescens)	496
A0A1B8YB65	Peptidase M16 inactive domain protein	Phpb_04525	Photorhabdus luminescens (Xenorhabdus luminescens)	496
A0A022PGT0	Putative Zn-dependent peptidase	BA1DRAFT_02680	Photorhabdus luminescens BA1	496
Q7N9L6	Uncharacterized protein	plu0306	Photorhabdus luminescens subsp. laumondii (strain DSM 15139 / CIP 105565 / TT01)	496
W3V6U3	Putative Zn-dependent peptidase	PTE_02224	Photorhabdus temperata subsp. khanii NC19	496
A0A081RZT0	Putative Zn-dependent peptidase	MEG1DRAFT_01113	Photorhabdus temperata subsp. temperata Meg1	496
A0A0F7LP33	Peptidase	VY86_09540	Photorhabdus temperata subsp. thracensis	496
A0A1A9AUA8	Protease3	yhjJ SAMEA2665130_00140	Plesiomonas shigelloides (Aeromonas shigelloides)	943
A0A0J5LRG8	Uncharacterized protein	ABW06_15085	Pluralibacter gergoviae (Enterobacter gergoviae)	497
A0A0G3CFS3	Uncharacterized protein	QQ39_00955	Pragia fontium	480
B6XH07	Peptidase M16 inactive domain protein (EC 3.4.24.-)	PROVALCAL_02644	Providencia alcalifaciens DSM 30120	526
W3YMD3	Uncharacterized protein	HMPREF1568_2757	Providencia alcalifaciens PAL-3	510
K8WB19	Uncharacterized protein	OOA_14635	Providencia burhodogranariea DSM 19968	500
A0A1B7JSE3	Putative peptidase	M998_2450	Providencia heimbachae ATCC 35613	504
A0A1B8STX8	Peptidase	PR729_17735	Providencia rettgeri	498
A0A1J0E274	Peptidase M16 inactive domain protein	RB151_003360	Providencia rettgeri	496
A0A0H2LQJ2	Peptidase (Fragment)	AAY77_00725	Providencia rettgeri	467
D4C1X5	Peptidase M16 inactive domain protein (EC 3.4.24.-)	PROVRETT_08585	Providencia rettgeri DSM 1131	514
D1P0M5	Peptidase M16 inactive domain protein (EC 3.4.24.-)	PROVRUST_05692	Providencia rustigianii DSM 4541	527
K8WK72	Uncharacterized protein	OO7_02936	Providencia sneebia DSM 19967	498
A0A1S1HKV3	Peptidase	A3Q29_08215	Providencia stuartii	499
A0A140NLU9	Uncharacterized protein	S70_08930	Providencia stuartii (strain MRSN 2154)	492
H2INU9	Putative Zn-dependent peptidase	Rahaq2_0133	Rahnella aquatilis (strain ATCC 33071 / DSM 4594 / JCM 1683 / NBRC 105701 / NCIMB 13365 / CIP 78.65)	505
A0A0B5IME1	Uncharacterized protein	TE10_01035	Raoultella ornithinolytica (Klebsiella ornithinolytica)	501
A0A1X0WBW5	Peptidase M16	BS640_16825	Rouxiella badensis	508
A0A0K0HF54	Putative zinc-protease	yhjJ SBG_3208	Salmonella bongori (strain ATCC 43975 / DSM 13772 / NCTC 12419)	495
A0A089GEB1	Uncharacterized protein	N898_18765	Salmonella enterica subsp. arizonae serovar 62:z36:- str. RKS2983	495
A0A1J6YB53	Uncharacterized protein	APP86_09505	Salmonella houtenae	495
P50335	Protein YhjJ	yhjJ STM3613	Salmonella typhimurium (strain LT2 / SGSC1412 / ATCC 700720)	495
A0A0F7H9E7	Peptidase	WN53_09170	Serratia fonticola	498
A0A084YRC2	Peptidase	CR62_10425	Serratia grimesii	497
A0A069CQ01	Peptidase	SLIQ_20850	Serratia liquefaciens FK01	497
A0A1C3HLF3	Peptidase M16 inactive domain protein	PWN146_04621	Serratia marcescens	500
A0A0G8B438	Peptidase	AAY84_21310	Serratia marcescens	501
A0A1Q4NX47	Peptidase	BHU62_17585	Serratia marcescens	500
A0A1Q5W3C4	Peptidase	A8A12_22520	Serratia marcescens	500
L0M9C9	Putative Zn-dependent peptidase	D781_0124	Serratia marcescens FGI94	495
D4E002	Peptidase M16 inactive domain protein (EC 3.4.24.-)	pqqL HMPREF0758_1502	Serratia odorifera DSM 4582	497
A0A1S8CGN2	Peptidase M16	BMI79_17530	Serratia oryzae	496
S0AAW2	Protein YhjJ	yhjJ SOD_c01100	Serratia plymuthica 4Rx13	497
A0A1B1KJM6	Uncharacterized protein	Q5A_000645	Serratia plymuthica PRI-2C	497
A0A1W5DGT4	Putative zinc-dependent peptidase	yhjJ SPRA44_20021	Serratia proteamaculans	495
A8G824	Peptidase M16 domain protein	Spro_0154	Serratia proteamaculans (strain 568)	497
V3TQ75	Uncharacterized protein	Ser39006_00358	Serratia sp. (strain ATCC 39006)	493
A0A087L2V5	Peptidase	IV04_10075	Serratia sp. Ag1	496
A0A084A576	Peptidase M16 inactive domain protein	SRDD_06170	Serratia sp. DD3	497
A0A0Q4M535	Peptidase	ASE93_07125	Serratia sp. Leaf50	512
A0A0Q4MWC3	Peptidase	ASE99_06620	Serratia sp. Leaf51	501
I0QWJ5	Peptidase M16 domain-containing protein	SPM24T3_04996	Serratia sp. M24T3	513
F5P2J2	Insulinase family protein	SFK227_4733	Shigella flexneri K-227	217
A0A1J7CAA7	Peptidase M16	BK025_00505	Sodalis sp. TME1	494
A0A1Y0LC52	Peptidase	A7K98_18860	Tatumella citrea (Pantoea citrea)	489
A0A095TU61	Peptidase	HA49_00365	Tatumella morbirosei	489
A0A085JM93	Putative peptidase (EC 3.4.24.-)	pqqL GTPT_0780	Tatumella ptyseos ATCC 33301	491
A0A085A2P6	Putative peptidase	yhjJ GTGU_03213	Trabulsiella guamensis ATCC 49490	495
A0A0L0H148	Uncharacterized protein	GM31_14225	Trabulsiella odontotermitis	495
A0A1Y2SNA4	Putative zinc protease	Xbed_02672	Xenorhabdus beddingii	481
D3UYM5	Putative peptidase with LuxS/MPP-like metallohydrolase domain	yhjJ XBJ1_0252	Xenorhabdus bovienii (strain SS-2004)	494
A0A077MP04	Putative peptidase with LuxS/MPP-like metallohydrolase domain	yhjJ XBFFL1_1640024	Xenorhabdus bovienii str. feltiae Florida	494
W1IP55	Protein yhjJ	yhjJ XCR1_1010032	Xenorhabdus cabanillasii JM26	491
A0A068QXE2	Protein yhjJ	yhjJ XDD1_3774	Xenorhabdus doucetiae	477
A0A1Q5TLT5	Putative zinc protease	Xedl_03004	Xenorhabdus eapokensis	489
A0A1D7PA32	Peptidase	A9255_16185	Xenorhabdus hominickii	491
A0A1N6MQZ0	Protein yhjJ	yhjJ XIS1_1110035	Xenorhabdus innexi	489
A0A0J5IMZ9	Peptidase	AB204_13560	Xenorhabdus khoisanae	479
A0A0A8NL17	Putative peptidase with LuxS/MPP-like metallohydrolase domain	yhjJ XNW1_1570032 XNW1_1910032	Xenorhabdus nematophila str. Websteri	486
A0A068QY43	Protein yhjJ	yhjJ XPG1_0213	Xenorhabdus poinarii G6	489
A0A0M0TCJ1	Peptidase	AFK69_04165	Xenorhabdus sp. GDc328	489
W1J5G6	Protein yhjJ	yhjJ XSR1_60140	Xenorhabdus szentirmaii DSM 16338	492
A0A1Q5U2H9	Putative zinc protease	Xentx_01983	Xenorhabdus thuongxuanensis	489
A0A1Y2SA53	Putative zinc protease	Xvie_02640	Xenorhabdus vietnamensis	491
A0A0T9T024	Insulinase family protease	yhjJ ERS137965_00358	Yersinia aldovae	499
A0A0U1HI70	Insulinase family protease	yhjJ ERS008580_03878	Yersinia enterocolitica	500
A0A1W9FF64	Peptidase M16	A6J66_14775	Yersinia enterocolitica	500
A0A0T9S247	Insulinase family protease	yhjJ_1 ERS137951_00184	Yersinia enterocolitica	501
A0A0T7NTN3	Insulinase family protease	yhjJ_1 ERS008498_02052	Yersinia enterocolitica	500
A0A0T9UKE9	Insulinase family protease	yhjJ ERS008521_02917	Yersinia frederiksenii	500
A0A094SIL9	Insulinase family protease	pqqL DJ58_435	Yersinia frederiksenii ATCC 33641	500
A0A0B6FPI9	Protein yhjJ	yhjJ AW19_3390	Yersinia frederiksenii Y225	500
A0A0H5LXA0	Insulinase family protease	yhjJ_1 ERS008476_02641	Yersinia intermedia	499
A0A0T9U0M4	Insulinase family protease	yhjJ_1 ERS008547_01693	Yersinia intermedia	500
A0A0T9MAG2	Insulinase family protease	yhjJ ERS008530_02318	Yersinia intermedia	495
A0A0T9L1X4	Insulinase family protease (Peptidase M16)	yhjJ_1 CBW52_19190 ERS008491_01462	Yersinia kristensenii	501
A0A0T9NBC8	Insulinase family protease	yhjJ_1 ERS008472_00077	Yersinia kristensenii	501
A0A0U1I7M4	Insulinase family protease	yhjJ_2 ERS008437_03263	Yersinia mollaretii	500
A0A0T9KSL8	Insulinase family protease	yhjJ_1 ERS137967_01146	Yersinia nurmii	515
A0A0T9QQS6	Insulinase family protease	yhjJ ERS008529_03417	Yersinia pekkanenii	501
A0A0T9MGM7	Putative insulinase family protease	yhjJ ERS008566_02934	Yersinia pseudotuberculosis	499
A0A0U1HQG1	Insulinase family protease	yhjJ ERS008555_01027	Yersinia rohdei	500
A0A085U775	Protein YhjJ, putative peptidase	CSF007_0610 nADLYRO1b_1725	Yersinia ruckeri	496
A0A0E8XJQ0	Putative insulinase family protease	yhjJ ERS008478_02457	Yersinia wautersii	504
G9Z116	Peptidase M16 inactive domain protein	HMPREF0880_01168	Yokenella regensburgei ATCC 43003	497

## Sheet: YhjI2
Uniprot Entry	Protein names	Gene names	Organism	Length
A0A198FN11	Putative zinc protease (EC 3.4.-.-)	M983_2219	Cosenzaea myxofaciens ATCC 19692	932
A0A0A2R2P8	Peptidase M16	LR61_16375	Morganella morganii (Proteus morganii)	928
A0A0M3EP17	Peptidase M16	OA40_11820	Morganella morganii (Proteus morganii)	928
A0A1M7LD99	Zinc protease	SAMN05216301_2947	Morganella morganii (Proteus morganii)	928
A0A1B8H1G3	Peptidase M16	AYY17_11435	Morganella psychrotolerans	928
A0A1B8H2P0	Peptidase M16	AYY16_15360	Morganella psychrotolerans	928
A0A1B8HU52	Peptidase M16	AYY18_13650	Morganella psychrotolerans	928
A0A1B7JLM7	Putative zinc protease (EC 3.4.-.-)	M997_0913	Proteus hauseri ATCC 700826	932
V6MN49	Exported protease	K151_211	Proteus hauseri ZMd44	932
C0AZ90	Peptidase M16 inactive domain protein (EC 3.4.24.-)	PROPEN_03164	Proteus penneri ATCC 35198	395
A0A1F2JZI7	Peptidase M16	HMPREF3129_14585	Proteus sp. HMSC14B05	932
A0A094VKT8	Peptidase M16 inactive domain protein	DR95_1920	Proteus vulgaris	932
A0A0G4Q7X9	Peptidase M16 inactive domain protein	BN1804_01758	Proteus vulgaris	932
A0A0G4QKF0	Peptidase M16 inactive domain protein	BN1805_03869	Proteus vulgaris	827
B6X9X5	Uncharacterized protein	PROVALCAL_00121	Providencia alcalifaciens DSM 30120	929
W3YHT0	Peptidase, M16 family (EC 3.4.24.-)	HMPREF1568_1381	Providencia alcalifaciens PAL-3	929
K8WD81	Exported protease	OOA_16389	Providencia burhodogranariea DSM 19968	932
A0A1B7JQM0	Putative zinc protease (EC 3.4.-.-)	M998_2742	Providencia heimbachae ATCC 35613	929
A0A1J0E371	Protease 3 (EC 3.4.24.55)	ptrA_1 RB151_006380	Providencia rettgeri	926
K8W0P3	Exported protease	OOC_19027	Providencia rettgeri (strain Dmel1) (Proteus rettgeri)	929
D4C1N2	Peptidase M16 inactive domain protein (EC 3.4.24.-)	PROVRETT_08488	Providencia rettgeri DSM 1131	929
D1P6G5	Peptidase M16 inactive domain protein (EC 3.4.24.-)	PROVRUST_07887	Providencia rustigianii DSM 4541	929
K8VZB6	Exported protease	OO7_15499	Providencia sneebia DSM 19967	929
A0A1S1HTU5	Peptidase M16	A3Q29_03665	Providencia stuartii	929
A0A140NIP7	Exported protease	S70_07400	Providencia stuartii (strain MRSN 2154)	929
A0A0S6V8L0	Zinc protease	SLIQ_09110	Serratia liquefaciens FK01	931
A0A1D2PZW6	Peptidase M16	BGK50_03715	Shigella sp. FC130	932
A0A0T7NV71	Exported Zinc protease	yhjJ_2 ERS008498_02605	Yersinia enterocolitica	939
A0A0T9S778	Exported Zinc protease	yhjJ_2 ERS137951_00922	Yersinia enterocolitica	928
A0A0T9SZ30	Exported Zinc protease	yhjJ_2 ERS008727_01441	Yersinia enterocolitica	944
A0A0H3NWK2	Putative zinc protease pqqL	Y11_35601	Yersinia enterocolitica subsp. palearctica serotype O:3 (strain DSM 13030 / CIP 106945 / Y11)	928
A0A0H5M0I7	Exported Zinc protease	yhjJ_2 ERS008476_03855	Yersinia intermedia	940
A0A0T9V2I3	Exported Zinc protease	yhjJ_2 ERS008547_04066	Yersinia intermedia	927
A0A0T9LTQ3	Exported Zinc protease	yhjJ_2 ERS008491_03307	Yersinia kristensenii	927
A0A0T9Q3N2	Exported Zinc protease	yhjJ_2 ERS008472_02711	Yersinia kristensenii	927
C4TZ46	Exported protease	ykris0001_15630	Yersinia kristensenii ATCC 33638	915
A0A0U1I0Z5	Exported Zinc protease	yhjJ_1 ERS008437_00831	Yersinia mollaretii	944
C4S9G5	Exported protease	ymoll0001_4900	Yersinia mollaretii ATCC 43969	949
A0A0T9LBJ0	Exported Zinc protease	yhjJ_2 ERS137967_02439	Yersinia nurmii	931

## Sheet: Bacterial_FusC
Uniprot Entry	Protein names	Gene names	Organism	Length
A0A0G4JQM2	Probable zinc protease pqqL (EC 3.4.-.-)	BN1221_00631c	Brenneria goodwinii	923
C6CHU5	Peptidase M16 domain protein	Dd1591_3286	Dickeya chrysanthemi (strain Ech1591) (Dickeya zeae (strain Ech1591))	913
E0SB26	Probable zinc protease pqqL (EC 3.4.24.-)	Dda3937_01405	Dickeya dadantii (strain 3937) (Erwinia chrysanthemi (strain 3937))	929
A0A089V6B6	Peptidase M16	LH89_08045	Dickeya solani	930
U6ZKW4	Putative zinc protease PqqL	A544_0817	Dickeya solani D s0432-1	930
D2BT36	Peptidase M16 domain protein	Dd586_0785	Dickeya zeae (strain Ech586) (Dickeya dadantii (strain Ech586))	929
A0A0Q4N8E2	Peptidase M16	ASF13_02550	Erwinia sp. Leaf53	920
R4YJ11	Uncharacterized protein	KPR_4902	Klebsiella pneumoniae subsp. rhinoscleromatis SB3432	517
A0A085IFT5	Putative zinc protease (EC 3.4.24.-) (EC 3.4.99.-)	GKAS_01065	Kluyvera ascorbata ATCC 33433	918
E6WMM2	Peptidase M16 domain protein	Pat9b_4688	Pantoea sp. (strain At-9b)	923
U2NR56	Putative zinc protease pqqL	L579_4335	Pantoea sp. AS-PWVM4	923
A0A0B2T7A8	Peptidase M16	OI69_08460	Pectobacterium carotovorum (Erwinia carotovora)	923
A0A1V2R194	Peptidase M16	BSK71_15225	Pectobacterium carotovorum subsp. actinidiae	924
A0A0M2F4K4	Peptidase M16	KU74_05630	Pectobacterium carotovorum subsp. brasiliense	922
A0A086F033	Peptidase M16	IW01_04310	Pectobacterium carotovorum subsp. brasiliense	924
A0A093SE58	Peptidase M16	KP17_11685	Pectobacterium carotovorum subsp. carotovorum (Erwinia carotovora subsp. carotovora)	923
C6D9M9	Peptidase M16 domain protein	PC1_0761	Pectobacterium carotovorum subsp. carotovorum (strain PC1)	924
A0A0J5Y2B5	Peptidase M16	G033_04445	Pectobacterium carotovorum subsp. carotovorum UGC32	924
A0A094RZ94	Peptidase M16	KU75_20285	Pectobacterium carotovorum subsp. odoriferum	924
A0A0H3HZX9	Putative zinc protease pqqL	W5S_0891	Pectobacterium sp. (strain SCC3193)	925
A0A1D7Z2B3	Peptidase M16	A7983_12280	Pectobacterium wasabiae CFBP 3304	925
A0A085JGB5	Putative zinc protease (EC 3.4.24.-) (EC 3.4.99.-)	GTPT_1850	Tatumella ptyseos ATCC 33301	921
A0A0T9TS49	Exported Zinc protease	yhjJ_3 ERS008727_02899	Yersinia enterocolitica	940
A0A0T7NXQ8	Exported Zinc protease	yhjJ_3 ERS008498_03560	Yersinia enterocolitica	940
A0A0T9RJ19	Exported Zinc protease	yhjJ_3 ERS008670_04089	Yersinia massiliensis	940
C4SII4	Zinc protease (Fragment)	ymoll0001_39640	Yersinia mollaretii ATCC 43969	583
A0A0T9TRD8	Deleted.

## Sheet: PqqL
Uniprot Entry	Protein names	Gene names	Organism	Length
A0A1Q6BFT4	Peptidase M16	AWP75_02765	Escherichia coli	931
P31828	Probable zinc protease PqqL (EC 3.4.24.-)	pqqL yddC b1494 JW1489	Escherichia coli (strain K12)	931
A0A062Y626	Peptidase M16 inactive domain protein	AA98_1569	Escherichia coli 2-011-08_S1_C1	927
A0A1X3MAW0	Putative zinc protease PqqL	EBCG_00965	Escherichia coli E1118	928
A0A0G3K2H6	Putative membrane-associated peptidase	pqqL PPECC33_01634	Escherichia coli PCN033	931
B7LRF0	Putative zinc protease (EC 3.4.24.-)	pqqL EFER_1574	Escherichia fergusonii (strain ATCC 35469 / DSM 13698 / CDC 0568-73)	932
A0A0M3EUT0	Peptidase M16	OA40_03685	Morganella morganii (Proteus morganii)	932
A0A1V4N578	Peptidase M16	B5S45_08895	Morganella morganii (Proteus morganii)	932
A0A0M0T9S2	Peptidase M16	AFK69_08950	Xenorhabdus sp. GDc328	934

## Sheet: PtrA
Uniprot Entry	Protein names	Gene names	Organism	Length
D2U287	Protease III	ARN_26990	Arsenophonus nasoniae (son-killer infecting Nasonia vitripennis)	961
H5V0C6	Protease III	ptrA EH105704_02_04620	Atlantibacter hermannii NBRC 105704	961
A0A0G4JQ60	Protease III (EC 3.4.24.55)	BN1221_00446c	Brenneria goodwinii	982
G7LRQ0	Pitrilysin (EC 3.4.24.55)	BrE312_3527	Brenneria sp. EniD312	993
A0A085G473	Protease III (EC 3.4.24.55)	ptrA GBAG_3294	Buttiauxella agrestis ATCC 33320	961
A0A1B7IKS6	Protease III (EC 3.4.24.55)	M975_2948	Buttiauxella brennerae ATCC 51605	961
A0A1B7IGW2	Protease III (EC 3.4.24.55)	M976_01748	Buttiauxella ferragutiae ATCC 51602	949
A0A1B7I3B6	Protease III (EC 3.4.24.55)	M977_01368	Buttiauxella gaviniae ATCC 51604	962
A0A1B7HLN3	Protease III (EC 3.4.24.55)	M979_2663	Buttiauxella noackiae ATCC 51607	962
A0A1E7Z561	Pitrilysin	BBW68_03950	Candidatus Erwinia dacicola	961
S3JK32	Protease 3	HMPREF0201_03792	Cedecea davisae DSM 4568	961
A0A089Q0E7	Protease	JT31_16390	Cedecea neteri	961
A0A1X7KH72	Pitrilysin Metallo peptidase. MEROPS family M16A	SAMN03159353_1009118	Cedecea sp. NFIX57	961
W0LA31	Protease	Z042_06145	Chania multitudinisentens RB-25	963
A0A0M0YIV8	Protease	AL012_05600	Citrobacter amalonaticus	962
A0A0F6TWC4	Protease	F384_15290	Citrobacter amalonaticus Y19	962
A0A023V3F9	Protease	CFNIH1_01065	Citrobacter freundii CFNIH1	962
A0A064DPU4	Protease 3	AF42_03258	Citrobacter freundii MGH 56	962
A0A078LN68	Protease III (Pitrilysin)	ptrA BN1086_03884	Citrobacter koseri (Citrobacter diversus)	962
A0A0A1RWM5	Protease III (EC 3.4.24.55)		Citrobacter pasteurii	962
D2TIP1	Protease III (Pitrilysin) (EC 3.4.24.55)	ptrA ROD_28631	Citrobacter rodentium (strain ICC168) (Citrobacter freundii biotype 4280)	962
A0A0V9JUI5	Protease	APU02_05290	Citrobacter sp. 50677481	962
A0A0J1LV22	Protease 3	SK36_00425	Citrobacter sp. MGH106	962
A0A198GCN4	Protease III (EC 3.4.24.55)	M983_1132	Cosenzaea myxofaciens ATCC 19692	962
K8A935	Protease III (EC 3.4.24.55)	BN137_120	Cronobacter condimenti 1330	962
A0A0K2P5E4	Protease	AFK67_16660	Cronobacter dublinensis subsp. dublinensis LMG 23823	962
A0A0U4H4R0	Protease	AFK66_003610	Cronobacter malonaticus LMG 23826	962
A0A0K2P9Y5	Protease	AFK63_02590	Cronobacter muytjensii ATCC 51329	962
A0A0F6SB15	Protease	CSK29544_01745	Cronobacter sakazakii (Enterobacter sakazakii)	962
C9XZJ4	Protease 3 (EC 3.4.24.55)	ptrA Ctu_33700	Cronobacter turicensis (strain DSM 18703 / LMG 23827 / z3032)	967
A0A0K2N6E6	Protease	AFK65_15670	Cronobacter universalis NCTC 9529	962
C6CHQ5	Pitrilysin (EC 3.4.24.55)	Dd1591_3190	Dickeya chrysanthemi (strain Ech1591) (Dickeya zeae (strain Ech1591))	967
E0SBV7	Protease III (EC 3.4.24.55)	ptr Dda3937_00856	Dickeya dadantii (strain 3937) (Erwinia chrysanthemi (strain 3937))	973
C6CC23	Pitrilysin (EC 3.4.24.55)	Dd703_3008	Dickeya paradisiaca (strain Ech703) (Dickeya dadantii (strain Ech703))	981
A0A089V623	Protease	LH89_07420	Dickeya solani	965
U6ZEX8	Protease III	A544_0943	Dickeya solani D s0432-1	965
D2BTT9	Pitrilysin (EC 3.4.24.55)	Dd586_0905	Dickeya zeae (strain Ech586) (Dickeya dadantii (strain Ech586))	965
A0A0A8FEP9	Protease	W909_04775	Dickeya zeae EC1	965
A0A1D8N331	Pitrilysin	A9798_12995	Edwardsiella hoshinae	960
C5BH92	Peptidase, M16 (Pitrilysin) family (EC 3.4.24.55)	NT01EI_0807	Edwardsiella ictaluri (strain 93-146)	961
A0A034SYT5	Protease III	MA13_contig00003-0135	Edwardsiella piscicida	961
A0A0H3DQD9	Protease III (EC 3.4.24.55)	ETAF_0651	Edwardsiella tarda (strain FL6-60)	961
D4F2D2	Peptidase, M16 family (EC 3.4.24.-)	EDWATA_00876	Edwardsiella tarda ATCC 23685	954
A0A1T4Q275	Protease-3	SAMN03097723_2636	Enterobacter agglomerans (Erwinia herbicola) (Pantoea agglomerans)	963
A0A0X8Q9S5	Protease	AL522_19630	Enterobacter agglomerans (Erwinia herbicola) (Pantoea agglomerans)	963
A0A0F3ZJ96	Protease	SG66_13120	Enterobacter asburiae	955
A0A0A3Z308	Protease	NH00_06120	Enterobacter cancerogenus	965
D2ZJS3	Protease 3 (EC 3.4.24.55)	ptrA ENTCAN_08781	Enterobacter cancerogenus ATCC 35316	960
A0A0M3EWZ4	Protease	OA46_20875	Enterobacter cloacae	960
A0A0F1AYD6	Protease	SS37_13255	Enterobacter cloacae complex sp. 35699	960
A0A0F4BLP7	Protease	SG71_14280	Enterobacter cloacae complex sp. CIDEIMsCOL9	955
A0A0X4EM74	Protease	AWI28_00540	Enterobacter cloacae complex sp. GN04363	960
A0A162CNX3	Pitrilysin	A3466_06885	Enterobacter cloacae complex sp. GN06232	960
G8LCN1	Protease 3	ptrA EcWSU1_03620	Enterobacter cloacae EcWSU1	960
A0A0F0TVP0	Protease	SS44_05805	Enterobacter cloacae subsp. cloacae	960
F5S1C4	Protease 3 (EC 3.4.24.55)	HMPREF9086_3684	Enterobacter hormaechei ATCC 49162	960
A0A1N7BPM7	Pitrilysin Metallo peptidase. MEROPS family M16A	SAMN05444841_105206	Enterobacter kobei	961
A0A0F0XNW0	Protease	SS33_19495	Enterobacter kobei	960
E3G532	Pitrilysin (EC 3.4.24.55)	Entcl_0909	Enterobacter lignolyticus (strain SCF1)	962
A0A198H1N3	Protease III (EC 3.4.24.55)	M987_00213	Enterobacter soli ATCC BAA-2102	960
A4WDZ8	Pitrilysin, Metallo peptidase, MEROPS family M16A (EC 3.4.24.55)	Ent638_3264	Enterobacter sp. (strain 638)	960
A0A0V9E7G6	Protease	APT89_11250	Enterobacter sp. 50588862	960
A0A127KYN1	Protease III	AKI40_0943	Enterobacter sp. FY-07	962
A0A1K1X2S1	Protease-3	SAMN03159436_01519	Enterobacter sp. NFIX03	962
A0A1U6JFD1	Protease-3	SAMN03159434_11629	Enterobacter sp. NFR05	962
R9VQ36	Protease	H650_10315	Enterobacter sp. R4-368	966
L0LZA0	Pitrilysin	D782_0900	Enterobacteriaceae bacterium (strain FGI 57)	961
D4HWI4	Protease III (EC 3.4.24.55)	ptrA EAMY_0710	Erwinia amylovora (strain CFBP1430)	960
D8MWA2	Pitrilysin, protease III (EC 3.4.24.55)	ptrA EbC_35780	Erwinia billingiae (strain Eb661)	961
A0A0U5L2R7	Protease III (EC 3.4.24.55)	ptr EM595_2851	Erwinia gerundensis	962
A0A0L7T2Z6	Protease	NG42_11610 NG43_09980	Erwinia iniecta	963
A0A014N6E5	Insulinase	BG55_14880	Erwinia mallotivora	962
V5Z598	Protease III (EC 3.4.24.55)	ptrA EPIR_0784	Erwinia piriflorinigrans CFBP 5888	961
D2T635	Protease III (EC 3.4.24.55)	ptrA EPYR_03101	Erwinia pyrifoliae (strain DSM 12163 / CIP 106111 / Ep16/96)	961
A0A0Q4N867	Protease	ASF13_02160	Erwinia sp. Leaf53	961
B2VFW1	Protease 3 (Pitrilysin) (EC 3.4.24.55)	ptrA ETA_27470	Erwinia tasmaniensis (strain DSM 17950 / CIP 109463 / Et1/99)	963
A0A0M2KEK8	Protease	SY86_08200	Erwinia tracheiphila	962
A0A0A3YLM9	Protease	NG99_25550	Erwinia typographi	962
A0A0K4U225	Protease III (EC 3.4.24.55)	ptrA ERS085411_03841	Escherichia coli	962
P05458	Protease 3 (EC 3.4.24.55) (Pitrilysin) (Protease III) (Protease pi)	ptrA ptr b2821 JW2789	Escherichia coli (strain K12)	962
A0A1X3M7E8	Protease 3 (Protease III) (Pitrilysin)(Protease pi)	EBCG_01890	Escherichia coli E1118	962
W1FZX2	Protease III (EC 3.4.24.55)		Escherichia coli ISC11	527
B7LNH6	Protease III (EC 3.4.24.55)	ptr EFER_2754	Escherichia fergusonii (strain ATCC 35469 / DSM 13698 / CDC 0568-73)	962
A0A090UVH7	Protease III	ptrA EV102420_02_01990	Escherichia vulneris NBRC 102420	961
A0A085G5Z9	Protease III (EC 3.4.24.-) (EC 3.4.24.55)	GEAM_2950	Ewingella americana ATCC 33852	962
A0A0J8VMZ5	Protease	ACH50_09960	Franconibacter pulveris	962
A0A085GNK2	Protease III (EC 3.4.24.-) (EC 3.4.24.55)	GHAL_4120	Hafnia alvei ATCC 13337	968
G9Y9Q9	Protease 3	HMPREF0454_03328	Hafnia alvei ATCC 51873	974
A0A1S8YL05	Pitrilysin	BTJ39_13055	Izhakiella australiensis	962
A0A0H3FJ88	Protease	EAE_02105	Klebsiella aerogenes (strain ATCC 13048 / DSM 30053 / JCM 1235 / KCTC 2190 / NBRC 13534 / NCIMB 10102 / NCTC 10006) (Enterobacter aerogenes)	961
A0A0D5WY67	Protease	VW41_19315	Klebsiella michiganensis	961
A0A181XFB0	Protease III (EC 3.4.24.55)	ptrA SAMEA2273876_01199	Klebsiella oxytoca	961
A0A068HGM2	Protease	KONIH1_24015	Klebsiella oxytoca KONIH1	961
A0A0E1C9B1	Protease III (EC 3.4.24.55)	KPNJ1_01014	Klebsiella pneumoniae 30660/NJST258_1	961
W1GYF3	Protease III (EC 3.4.24.55)		Klebsiella pneumoniae ISC21	158
A0A060V5L9	Protease III (EC 3.4.24.55)	ptr KQQSB11_380048	Klebsiella quasipneumoniae subsp. quasipneumoniae	961
A0A0L0AW60	Protease	AC791_01005	Klebsiella sp. RIT-PI-d	962
A0A085I8Z8	Protease III (EC 3.4.24.-) (EC 3.4.24.55)	ptrA GKAS_01998	Kluyvera ascorbata ATCC 33433	961
A0A1B7K5M2	Protease III (EC 3.4.24.55)	M989_01018	Kluyvera georgiana ATCC 51603	961
A0A0G3Q5X4	Protease	AB182_04345	Kluyvera intermedia (Enterobacter intermedius)	962
A0A1U7DZC4	Pitrilysin	BWI95_05640	Kosakonia cowanii	962
A0A1C4AGB7	Protease-3	GA0061070_1004109	Kosakonia oryziphila	962
A0A1V2Z4L5	Pitrilysin	BZY71_07935	Leclercia adecarboxylata	960
A0A0J6QAB1	Protease	VK95_13195	Leclercia sp. LK8	960
A0A1A9FE74	Pitrilysin	A8A57_16935	Lelliottia amnigena (Enterobacter amnigenus)	961
A0A066NTJ1	Protease 3	AF34_03658	Lelliottia amnigena CHS 78	960
A0A085HPA2	Protease III (EC 3.4.24.-) (EC 3.4.24.55)	GLGR_0211	Leminorella grimontii ATCC 33999 = DSM 5078	962
A0A1B7KY51	Pitrilysin	A9B99_16295	Mangrovibacter phragmitis	962
A0A071MD55	Protease	DT73_00890	Mangrovibacter sp. MFB070	962
A0A0H2QWE6	Protease	VK86_03165	Moellerella wisconsensis	965
A0A0M3ERI0	Protease	OA40_12660	Morganella morganii (Proteus morganii)	960
A0A0A2R3K5	Protease	LR61_15530	Morganella morganii (Proteus morganii)	960
A0A1B8H1S0	Pitrilysin	AYY17_11985	Morganella psychrotolerans	960
A0A1W6B650	Pitrilysin	B1H58_11340	Pantoea alhagi	963
A0A0H3KZM1	Protease III PtrA	ptrA PAJ_2383	Pantoea ananatis (strain AJ13355)	963
A0A0F5F391	Protease	TN98_16180	Pantoea anthophila	963
A0A1X1BVL5	Pitrilysin	HA41_11410	Pantoea conspicua	963
A0A1X1EXL7	Pitrilysin	HA50_15555	Pantoea cypripedii (Pectobacterium cypripedii) (Erwinia cypripedii)	965
A0A147FXJ5	Protease	SA5R_14925	Pantoea dispersa	965
A0A1X1DFN0	Pitrilysin	HA44_17370	Pantoea gaviniae	963
A0A1V9DBC5	Pitrilysin	B2J69_19000	Pantoea latae	963
A0A1X1CQ44	Pitrilysin	HA45_01985	Pantoea rodasii	965
A0A0B1R2V5	Protease	QU24_16640	Pantoea rodasii	965
A0A1X1CQJ3	Pitrilysin	HA51_23285	Pantoea rwandensis	965
A0A1X1F2W3	Pitrilysin	HA46_13960	Pantoea septica	963
E6WGE3	Pitrilysin (EC 3.4.24.55)	Pat9b_3125	Pantoea sp. (strain At-9b)	965
A0A0F5XY48	Protease	EP46_13090	Pantoea sp. 3.5.1	963
A0A0L7DDW1	Protease	AFL22_12195	Pantoea sp. CFSAN033090	965
J3D636	Secreted/periplasmic Zn-dependent peptidase, insulinase	PMI17_03634	Pantoea sp. GM01	965
A0A176UYS3	Pitrilysin	A6A26_20190	Pantoea sp. OXWO6B1	963
A0A0A0Z2L2	Protease	PSNIH1_02235	Pantoea sp. PSNIH1	964
A0A0A1AWH8	Protease	PSNIH2_02185	Pantoea sp. PSNIH2	963
J3BTU2	Secreted/periplasmic Zn-dependent peptidase, insulinase	PMI39_04157	Pantoea sp. YR343	965
A0A0A6VY38	Protease	OI73_02420	Pantoea stewartii	962
A0A093RZ76	Protease	KP22_08255	Pectobacterium betavasculorum	982
A0A0B2SXD9	Protease	OI69_11720	Pectobacterium carotovorum (Erwinia carotovora)	986
A0A086EWI2	Protease	IW01_09255	Pectobacterium carotovorum subsp. brasiliense	978
C6DAF5	Peptidase M16 domain protein	PC1_0913	Pectobacterium carotovorum subsp. carotovorum (strain PC1)	986
A0A094UB62	Protease	KU75_14690	Pectobacterium carotovorum subsp. odoriferum	978
C7BKJ6	Protease iii (Pitrilysin) (EC 3.4.24.55)	ptrA PAU_00590	Photorhabdus asymbiotica subsp. asymbiotica (strain ATCC 43949 / 3105-77) (Xenorhabdus luminescens (strain 2))	962
A0A1C0TYN8	Protease 3 (EC 3.4.24.55)	ptrA Ppb6_03868	Photorhabdus asymbiotica subsp. australis	962
A0A0M9CY35	Protease	AM629_13630	Photorhabdus heterorhabditis	962
A0A1G5QW58	Pitrilysin Metallo peptidase. MEROPS family M16A	SAMN02982990_02507	Photorhabdus luminescens (Xenorhabdus luminescens)	962
A0A1B8YC01	Protease 3 (EC 3.4.24.55)	ptrA Phpb_04286	Photorhabdus luminescens (Xenorhabdus luminescens)	962
A0A0A0CNG3	Protease	KS18_16035	Photorhabdus luminescens (Xenorhabdus luminescens)	962
A0A022PHQ4	Pitrilysin (EC 3.4.24.55)	BA1DRAFT_03440	Photorhabdus luminescens BA1	962
Q7N8T6	Protease III (Pitrilysin)	ptrA plu0631	Photorhabdus luminescens subsp. laumondii (strain DSM 15139 / CIP 105565 / TT01)	963
W3VBA8	Pitrilysin (EC 3.4.24.55)	PTE_01035	Photorhabdus temperata subsp. khanii NC19	962
A0A081S0Y4	Pitrilysin (EC 3.4.24.55)	MEG1DRAFT_00710	Photorhabdus temperata subsp. temperata Meg1	962
A0A0F7LLI0	Protease	VY86_04745	Photorhabdus temperata subsp. thracensis	962
A0A1A9AW01	Protease 3 (EC 3.4.24.55)	ptrA_1 SAMEA2665130_00904	Plesiomonas shigelloides (Aeromonas shigelloides)	925
A0A1A9B0K6	Protease 3 (EC 3.4.24.55)	ptrA_2 SAMEA2665130_02427	Plesiomonas shigelloides (Aeromonas shigelloides)	969
A0A0J5LJ10	Protease	ABW06_04740	Pluralibacter gergoviae (Enterobacter gergoviae)	962
A0A0G3CSZ4	Protease	QQ39_14225	Pragia fontium	962
A0A1B7JBU6	Protease III (EC 3.4.24.55)	M997_3095	Proteus hauseri ATCC 700826	962
V6MQQ2	Protease III (EC 3.4.24.55)	ptrA K151_2258	Proteus hauseri ZMd44	952
B4F2F8	Protease III	ptrA	Proteus mirabilis (strain HI4320)	962
A0A0G4QC19	Protease 3	ptrA BN1804_02479	Proteus vulgaris	962
A0A0G4QDI0	Protease 3	ptrA BN1805_02608	Proteus vulgaris	962
A0A094U458	Protease 3 (EC 3.4.24.55)	ptrA DR95_2458	Proteus vulgaris	962
W3YAC8	Protease 3 (EC 3.4.24.55)	ptrA HMPREF1568_2235	Providencia alcalifaciens PAL-3	964
A0A0E2Q5W7	Protease 3 (EC 3.4.24.55)	ptrA HMPREF1564_0258	Providencia alcalifaciens R90-1475	964
K8WCC2	Protease3	OOA_13822	Providencia burhodogranariea DSM 19968	965
A0A1B7JYW4	Protease III (EC 3.4.24.55)	M998_1283	Providencia heimbachae ATCC 35613	965
A0A1J0EB76	Protease 3 (EC 3.4.24.55)	ptrA_2 RB151_035780	Providencia rettgeri	965
A0A1B8SYL4	Pitrilysin	PR729_03645	Providencia rettgeri	965
D4BWR6	Peptidase, M16 family (EC 3.4.24.-)	PROVRETT_06760	Providencia rettgeri DSM 1131	972
D1P1F4	Peptidase, M16 family (EC 3.4.24.-)	PROVRUST_06025	Providencia rustigianii DSM 4541	965
K8WHV5	Protease3	OO7_04859	Providencia sneebia DSM 19967	965
A0A1S1HPR0	Pitrilysin	A3Q29_05460	Providencia stuartii	965
A0A140NM04	Protease3	S70_14890	Providencia stuartii (strain MRSN 2154)	965
H2IWZ0	Secreted/periplasmic Zn-dependent peptidase, insulinase	Rahaq2_0897	Rahnella aquatilis (strain ATCC 33071 / DSM 4594 / JCM 1683 / NBRC 105701 / NCIMB 13365 / CIP 78.65)	961
A0A0H3F8Y1	Peptidase M16 domain protein	Rahaq_0840	Rahnella sp. (strain Y9602)	961
A0A0B5J1V0	Protease	TE10_22845	Raoultella ornithinolytica (Klebsiella ornithinolytica)	961
A0A1X0WEN8	Pitrilysin	BS640_11645	Rouxiella badensis	961
A0A0K0HE19	Protease III (Pitrilysin)	ptr SBG_2601	Salmonella bongori (strain ATCC 43975 / DSM 13772 / NCTC 12419)	962
A0A089HLW4	Protease	N898_21835	Salmonella enterica subsp. arizonae serovar 62:z36:- str. RKS2983	962
A0A0T9WKV4	Protease III (EC 3.4.24.55)	ptr ERS008207_00959	Salmonella enterica subsp. enterica serovar Bovismorbificans	966
G5S029	Protease III	LTSEURB_4496	Salmonella enterica subsp. enterica serovar Urbana str. R8-2977	477
A0A0F5BGM2	Protease	TM63_00040	Salmonella enterica subsp. salamae	962
A0A0X2PB07	Protease 3 (EC 3.4.24.55)	ptrA LCN16_03925	Serratia	964
U2M5W4	Protease III	L581_3441	Serratia fonticola AU-AP2C	965
A0A069CMF3	Protease III	SLIQ_14775	Serratia liquefaciens FK01	962
A0A086GAP9	Protease	JL05_09190	Serratia nematodiphila DZ0503SBS1	962
A0A1W9F664	Uncharacterized protein	AK51_08080	Serratia nematodiphila DZ0503SBS1	270
D4E2A4	Peptidase, M16 family (EC 3.4.24.-)	HMPREF0758_2304	Serratia odorifera DSM 4582	962
A0A1S8CEY2	Pitrilysin	BMI79_18420	Serratia oryzae	963
S4YMW1	Protease	M621_20315	Serratia plymuthica S13	964
A0A1W5DP85	Protease III (EC 3.4.24.55)	ptr SPRA44_600059	Serratia proteamaculans	962
A0A126VHW8	Protease III	AXX16_1520	Serratia rubidaea (Serratia marinorubra)	951
V3TXY7	Pitrilysin (EC 3.4.24.55)	Ser39006_01579	Serratia sp. (strain ATCC 39006)	961
A0A087L1L2	Protease	IV04_12410	Serratia sp. Ag1	963
A0A084A230	Protease 3 (EC 3.4.24.55)	ptrA SRDD_16390	Serratia sp. DD3	963
A0A0Q4MT10	Protease	ASE93_21365	Serratia sp. Leaf50	961
A0A0Q4M485	Protease	ASE99_14795	Serratia sp. Leaf51	961
I0QSI1	Protease3	SPM24T3_12284	Serratia sp. M24T3	961
A0A068Z5Q2	Protease III (EC 3.4.24.55)	ptr SYMBAF_90057	Serratia symbiotica	962
I6HCM8	Insulinase family protein	SF123566_10223	Shigella flexneri 1235-66	169
I6GV47	Insulinase family protein	SF123566_4965	Shigella flexneri 1235-66	512
I6BFR4	Protease 3 (EC 3.4.24.55)	SF285071_3173	Shigella flexneri 2850-71	780
F5NZ60	Protease 3 domain protein (EC 3.4.24.55)	SFK227_3462	Shigella flexneri K-227	268
A0A1D2Q3R2	Pitrilysin	BGK50_13850	Shigella sp. FC130	962
I2B5X8	Protease III	ptr EBL_c08090	Shimwellia blattae (strain ATCC 29907 / DSM 4481 / JCM 1650 / NBRC 105725 / CDC 9005-74) (Escherichia blattae)	962
A0A193QM08	Protease 3	ptrA SGGMMB4_04705	Sodalis glossinidius (strain morsitans)	973
W0HQ90	Protease III	ptrA Sant_0861	Sodalis praecaptivus	973
A0A085A7G7	Protease III (EC 3.4.24.55)	ptrA GTGU_02683	Trabulsiella guamensis ATCC 49490	961
A0A0L0GH88	Protease	GM31_10465	Trabulsiella odontotermitis	961
A0A1Y2SLS6	Zinc protease	Xbed_01972	Xenorhabdus beddingii	965
A0A077NXQ8	Protease III (EC 3.4.24.55)	ptrA XBFM1_810069	Xenorhabdus bovienii str. feltiae Moldova	963
A0A077PKB9	Protease III (EC 3.4.24.55)	ptrA XBKQ1_2900017	Xenorhabdus bovienii str. kraussei Quebec	961
A0A077P6J3	Protease III (EC 3.4.24.55)	ptrA XBO1_2170004	Xenorhabdus bovienii str. oregonense	961
W1ILP9	Protease 3 (EC 3.4.24.55)	ptrA XCR1_1120063	Xenorhabdus cabanillasii JM26	961
A0A068QVL1	Protease 3 (EC 3.4.24.55)	ptrA XDD1_3362	Xenorhabdus doucetiae	963
A0A1Q5TPI7	Zinc protease	Xedl_02464	Xenorhabdus eapokensis	961
A0A1D7PAW5	Pitrilysin	A9255_18080	Xenorhabdus hominickii	961
A0A1N6MT31	Protease 3 (EC 3.4.24.55)	ptrA XIS1_1310020	Xenorhabdus innexi	961
A0A0J5IMB4	Protease	AB204_15070	Xenorhabdus khoisanae	965
A0A0A8NKN4	Protease III (EC 3.4.24.55)	ptrA XNW1_1450027 XNW1_4660027	Xenorhabdus nematophila str. Websteri	967
A0A068QY11	Protease 3 (EC 3.4.24.55)	ptrA XPG1_0267	Xenorhabdus poinarii G6	961
A0A0M0T9D5	Protease	AFK69_09905	Xenorhabdus sp. GDc328	961
W1IUW6	Protease 3 (EC 3.4.24.55)	ptrA XSR1_20070	Xenorhabdus szentirmaii DSM 16338	961
A0A1Q5U0Y2	Zinc protease	Xentx_02277	Xenorhabdus thuongxuanensis	961
A0A1Y2SGI2	Zinc protease	Xvie_01776	Xenorhabdus vietnamensis	961
A0A0T9TSF0	Protease III (EC 3.4.24.55)	ptr ERS137965_01711	Yersinia aldovae	963
A0A1W9FI38	Pitrilysin	A6J66_20000	Yersinia enterocolitica	963
A0A0T7NSI2	Protease III (EC 3.4.24.55)	ptr ERS008498_01639	Yersinia enterocolitica	963
A0A0T9SVS0	Protease III (EC 3.4.24.55)	ptr ERS008727_00991	Yersinia enterocolitica	963
A0A0H3NY40	Protease III (EC 3.4.24.55)	Y11_40751	Yersinia enterocolitica subsp. palearctica serotype O:3 (strain DSM 13030 / CIP 106945 / Y11)	963
A0A0T9UYF6	Protease III (EC 3.4.24.55)	ptr ERS008521_03871	Yersinia frederiksenii	963
C4SKJ5	Insulinase family protein	DJ58_3976	Yersinia frederiksenii ATCC 33641	963
A0A0B6FPE4	Protease 3 (EC 3.4.24.55)	ptrA AW19_2293	Yersinia frederiksenii Y225	963
A0A0T9M9P6	Protease III (EC 3.4.24.55)	ptr ERS008530_02247	Yersinia intermedia	963
A0A0T9UZ20	Protease III (EC 3.4.24.55)	ptr ERS008547_03803	Yersinia intermedia	963
A0A0H5LWI9	Protease III (EC 3.4.24.55)	ptr ERS008476_02388	Yersinia intermedia	963
A0A0T9TXD7	Protease III (EC 3.4.24.55)	ptr ERS008460_01779	Yersinia kristensenii	963
A0A0T9LFA6	Protease III (EC 3.4.24.55)	ptr ERS008491_02522	Yersinia kristensenii	963
A0A0T9LEK6	Protease III (EC 3.4.24.55)	ptr ERS137967_02716	Yersinia nurmii	962
A0A0T9P8L2	Protease III (EC 3.4.24.55)	ptr ERS008529_01416	Yersinia pekkanenii	963
A0A0E1NW05	Insulinase family protein (Pitrilysin. Metallo peptidase. MEROPS family M16A) (EC 3.4.24.55)	YPA_0491 CH58_3340	Yersinia pestis bv. Antiqua (strain Antiqua)	962
A0A0U1HWR2	Protease III (EC 3.4.24.55)	ptr ERS008555_03355	Yersinia rohdei	963
A0A085UBB6	PtrA (EC 3.4.24.-)	ptrA nADLYRO1b_249	Yersinia ruckeri	962
G9Z3C3	Protease 3	HMPREF0880_01991	Yokenella regensburgei ATCC 43003	961

## Sheet: PqqF
Uniprot Entry	Protein names	Gene names	Organism	Length
A0A0K2NZM7	Uncharacterized protein	AFK67_04370	Cronobacter dublinensis subsp. dublinensis LMG 23823	715
A0A0U3YP15	Coenzyme PQQ biosynthesis protein PqqF	AFK66_015360	Cronobacter malonaticus LMG 23826	715
A0A0K2PG32	Uncharacterized protein	AFK63_14260	Cronobacter muytjensii ATCC 51329	715
K8CLH8	Uncharacterized protein	BN128_3905	Cronobacter sakazakii 696	93
A0A0F6VX58	Uncharacterized protein	CSK29544_04291	Cronobacter sakazakii (Enterobacter sakazakii)	722
A7MN61	Uncharacterized protein	ESA_02997	Cronobacter sakazakii (strain ATCC BAA-894) (Enterobacter sakazakii)	714
C9XWH4	Uncharacterized protein	Ctu_08690	Cronobacter turicensis (strain DSM 18703 / LMG 23827 / z3032)	755
A0A0K2N056	Uncharacterized protein	AFK65_04335	Cronobacter universalis NCTC 9529	715
A0A1T4KWK1	Coenzyme PQQ biosynthesis probable peptidase PqqF	SAMN03097723_1056	Enterobacter agglomerans (Erwinia herbicola) (Pantoea agglomerans)	758
A0A0X8Q6V3	Pyrroloquinoline quinone biosynthesis protein PqqF	AL522_13700	Enterobacter agglomerans (Erwinia herbicola) (Pantoea agglomerans)	756
A0A0A3ZUM6	Pyrroloquinoline quinone biosynthesis protein PqqF	NH00_15865	Enterobacter cancerogenus	774
A0A144A5R0	Similar to pyrroloquinoline quinone biosynthesis protein F (EC 3.4.24.55)	ptrA_1 SAMEA2273497_00032	Enterobacter cloacae	758
A0A176X6L0	Coenzyme PQQ biosynthesis protein PqqF	A7J56_02215	Enterobacter cloacae	758
A0A162E834	Coenzyme PQQ biosynthesis protein PqqF	A3466_05860	Enterobacter cloacae complex sp. GN06232	758
V5ALP8	Coenzyme PQQ biosynthesis protein PqqF	pqqF EDP2_2265	Enterobacter cloacae S611	733
A0A0M2C3W4	Coenzyme PQQ biosynthesis protein PqqF	L414_02244	Enterobacter cloacae UCICRE 3	758
F5RRY9	Coenzyme PQQ synthesis protein F (EC 3.4.24.-)	pqqF HMPREF9086_0393	Enterobacter hormaechei ATCC 49162	758
A0A0E1JB71	Pyrroloquinoline quinone biosynthesis protein PqqF	LI62_10655	Enterobacter hormaechei subsp. steigerwaltii	758
A0A0E2MR18	Coenzyme PQQ biosynthesis protein PqqF	L360_02031	Enterobacter sp. MGH 14	758
D4I199	Coenzyme PQQ synthesis protein F (EC 3.4.99.-)	pqqF EAMY_3078	Erwinia amylovora (strain CFBP1430)	796
D8MWV0	Pyrroloquinoline quinone biosynthesis protein F	pqqF EbC_37760	Erwinia billingiae (strain Eb661)	865
A0A0U5KWT8	Uncharacterized protein	EM595_0236	Erwinia gerundensis	771
A0A0L7SYW0	Pyrroloquinoline quinone biosynthesis protein F	NG42_17400 NG43_05810	Erwinia iniecta	797
V5ZC81	Coenzyme PQQ synthesis protein F (EC 3.4.-.-)	pqqF EPIR_3186	Erwinia piriflorinigrans CFBP 5888	796
D2T3M0	Coenzyme PQQ synthesis protein F (EC 3.4.-.-)	pqqF EPYR_00599	Erwinia pyrifoliae (strain DSM 12163 / CIP 106111 / Ep16/96)	796
E3DFF4	Coenzyme PQQ synthesis protein F (Pyrroloquinoline quinone biosynthesis protein F)	pqqF EJP617_05260	Erwinia sp. (strain Ejp617)	796
B2VL09	Coenzyme PQQ synthesis protein F (Pyrroloquinoline quinone biosynthesis protein F) (EC 3.4.99.-)	pqqF ETA_28850	Erwinia tasmaniensis (strain DSM 17950 / CIP 109463 / Et1/99)	796
A0A0A3Z769	Uncharacterized protein	NG99_08880	Erwinia typographi	796
A0A0T5XGJ1	Pyrroloquinoline quinone biosynthesis protein PqqF	AOX65_09890	Escherichia coli	758
A0A155RIX5	Similar to pyrroloquinoline quinone biosynthesis protein F (EC 3.4.24.55)	ptrA_2 SAMEA2273465_04377	Klebsiella aerogenes (Enterobacter aerogenes)	758
A0A0H3FSY8	Coenzyme PQQ biosynthesis protein PqqF	EAE_19580	Klebsiella aerogenes (strain ATCC 13048 / DSM 30053 / JCM 1235 / KCTC 2190 / NBRC 13534 / NCIMB 10102 / NCTC 10006) (Enterobacter aerogenes)	765
A0A168P0I7	Coenzyme PQQ biosynthesis protein PqqF (EC 3.4.24.55)	pqqF SAMEA2273766_04534	Klebsiella oxytoca	773
A0A1W1NVL5	Coenzyme PQQ biosynthesis protein PqqF (EC 3.4.24.55)	pqqF SAMEA4362680_00145	Klebsiella pneumoniae	761
P27508	Coenzyme PQQ synthesis protein F (EC 3.4.24.-) (Pyrroloquinoline quinone biosynthesis protein F)	pqqF	Klebsiella pneumoniae	761
A0A1C3QA61	Pyrroloquinoline quinone biosynthesis protein F-like protein (EC 3.4.24.55)	ptrA_2 SAMEA3531848_04597	Klebsiella pneumoniae	761
A0A0J5AAM9	Coenzyme PQQ synthesis protein F	SM87_04414	Klebsiella pneumoniae	761
W1B867	Uncharacterized protein		Klebsiella pneumoniae IS22	568
B5XX57	Coenzyme PQQ biosynthesis protein PqqF (EC 3.4.24.-)	pqqF KPK_2539	Klebsiella pneumoniae (strain 342)	761
A0A0H3GTU6	Coenzyme PQQ synthesis protein F	KPHS_27680	Klebsiella pneumoniae subsp. pneumoniae (strain HS11286)	249
A0A060V0T0	Coenzyme PQQ synthesis protein F (EC 3.4.24.-)	pqqF KQQSB11_280010	Klebsiella quasipneumoniae subsp. quasipneumoniae	761
A0A181DME7	Coenzyme PQQ biosynthesis protein PqqF	A9P88_17170	Klebsiella quasipneumoniae subsp. similipneumoniae	761
A0A0B7G814	Coenzyme PQQ synthesis protein F (EC 3.4.24.-)	pqqF KVR801_160150	Klebsiella variicola	761
Q7X5R9	PqqF	pqqF	Kluyvera intermedia (Enterobacter intermedius)	693
A0A1U7E1E7	Coenzyme PQQ biosynthesis protein PqqF	BWI95_08990	Kosakonia cowanii	733
A0A066NUW9	Coenzyme PQQ biosynthesis protein PqqF	AF34_02971	Lelliottia amnigena CHS 78	758
A0A059IGH1	Coenzyme PQQ biosynthesis protein F	T296_06280	Pantoea agglomerans Eh318	758
A0A1W6B3L4	Coenzyme PQQ biosynthesis protein PqqF	B1H58_06375	Pantoea alhagi	791
A0A0H3KW24	Coenzyme PQQ synthesis protein F PqqF	pqqF PAJ_1191	Pantoea ananatis (strain AJ13355)	753
A0A0F5F8G7	Pyrroloquinoline quinone biosynthesis protein PqqF	TN98_10620	Pantoea anthophila	768
A0A1X1BZ68	Coenzyme PQQ biosynthesis protein PqqF	HA41_06315	Pantoea conspicua	784
A0A1X1EU09	Coenzyme PQQ biosynthesis protein PqqF	HA50_09170	Pantoea cypripedii (Pectobacterium cypripedii) (Erwinia cypripedii)	767
A0A1X1DH61	Coenzyme PQQ biosynthesis protein PqqF (Fragment)	HA42_19720	Pantoea deleyi	543
A0A147G503	Pyrroloquinoline quinone biosynthesis protein PqqF	SA5R_01245	Pantoea dispersa	774
A0A1V9DMS7	Coenzyme PQQ biosynthesis protein PqqF	B2J69_06445	Pantoea latae	764
A0A0B1R460	Pyrroloquinoline quinone biosynthesis protein PqqF	QU24_22360	Pantoea rodasii	772
A0A0F5Y588	Pyrroloquinoline quinone biosynthesis protein PqqF	EP46_05545	Pantoea sp. 3.5.1	787
U2P1C8	Uncharacterized protein	L579_3615	Pantoea sp. AS-PWVM4	772
A0A0F3M568	Pyrroloquinoline quinone biosynthesis protein PqqF	VH86_04320	Pantoea sp. BL1	772
J3D364	Coenzyme PQQ biosynthesis probable peptidase PqqF	PMI17_04081	Pantoea sp. GM01	772
A0A176UXL2	Coenzyme PQQ biosynthesis protein PqqF	A6A26_13230	Pantoea sp. OXWO6B1	758
A0A0A0Z3X4	Uncharacterized protein	PSNIH1_13020	Pantoea sp. PSNIH1	771
A0A0A1B9J0	Uncharacterized protein	PSNIH2_18480	Pantoea sp. PSNIH2	794
E6WEG8	Coenzyme PQQ biosynthesis protein PqqF	Pat9b_1792	Pantoea sp. (strain At-9b)	774
J2UCS9	Coenzyme PQQ biosynthesis probable peptidase PqqF	PMI39_04633	Pantoea sp. YR343	773
A0A0A6W8D8	Pyrroloquinoline quinone biosynthesis protein PqqF	OI73_12755	Pantoea stewartii	753
A0A1W9EWZ2	Coenzyme PQQ biosynthesis protein PqqF	BZ160_02025	Pantoea vagans	758
E1SCM8	Coenzyme PQQ synthesis protein F (EC 3.4.24.-)	pqqF Pvag_1287	Pantoea vagans (strain C9-1) (Pantoea agglomerans (strain C9-1))	754
A0A1X1D7N6	Coenzyme PQQ biosynthesis protein PqqF	HA48_13515	Pantoea wallisii	774
A0A0J5Q1F4	Uncharacterized protein	ABW06_02895	Pluralibacter gergoviae (Enterobacter gergoviae)	765
A0A1Y4XKT9	Coenzyme PQQ biosynthesis protein PqqF	B5M10_20870	Pluralibacter gergoviae (Enterobacter gergoviae)	771
H8P0B3	Coenzyme PQQ biosynthesis protein PqqF	Q7S_24826	Rahnella aquatilis HX2	730
H2J1U2	Coenzyme PQQ biosynthesis probable peptidase PqqF	Rahaq2_4820	Rahnella aquatilis (strain ATCC 33071 / DSM 4594 / JCM 1683 / NBRC 105701 / NCIMB 13365 / CIP 78.65)	736
A0A0H3FH33	Coenzyme PQQ biosynthesis protein PqqF	Rahaq_4856	Rahnella sp. (strain Y9602)	730
A0A1X0W9W9	Coenzyme PQQ biosynthesis protein PqqF	BS640_20725	Rouxiella badensis	824
A0A1X0W074	Coenzyme PQQ biosynthesis protein PqqF	BS639_16510	Rouxiella silvae	808
A0A1C3HDQ3	Protease 3 (EC 3.4.24.55)	ptrA_1 PWN146_01838	Serratia marcescens	770
A0A1Q5WBU6	Coenzyme PQQ biosynthesis protein PqqF	A8A12_04585	Serratia marcescens	772
A0A0G8B6C0	Pyrroloquinoline quinone biosynthesis protein PqqF	AAY84_17635	Serratia marcescens	769
A0A1Q4P5K9	Coenzyme PQQ biosynthesis protein PqqF	BHU62_02680	Serratia marcescens	781
A0A0U6ZZR2	Protease 3 (EC 3.4.24.55)	ptrA_1 ERS381446_00245	Serratia marcescens	771
A0A0U6EFQ5	Protease 3 (EC 3.4.24.55)	ptrA_2 ERS381490_03907	Serratia marcescens	773
L0MF53	Coenzyme PQQ biosynthesis probable peptidase PqqF	D781_2270	Serratia marcescens FGI94	775
A0A0N2A867	Coenzyme PQQ synthesis protein F	pqqF SMDB11_1671	Serratia marcescens subsp. marcescens Db11	771
A0A086GEU1	Pyrroloquinoline quinone biosynthesis protein PqqF	JL05_16860	Serratia nematodiphila DZ0503SBS1	770
D4E6C7	Peptidase, M16 family (EC 3.4.24.-)	pqqF HMPREF0758_3727	Serratia odorifera DSM 4582	105
S0AEC8	Coenzyme pQQ synthesis protein F (EC 3.4.24.-)	pqqF SOD_c22470	Serratia plymuthica 4Rx13	776
A0A1B1KRA8	Protease 3	ptrA_1 Q5A_012580	Serratia plymuthica PRI-2C	776
A0A126VJT0	Coenzyme PQQ synthesis protein F	AXX16_2876	Serratia rubidaea (Serratia marinorubra)	775
I0QWP0	Pyrroloquinoline quinone biosynthesis protein F	SPM24T3_05221	Serratia sp. M24T3	813
A0A1A9TAI5	Pyrroloquinoline quinone biosynthesis protein PqqF		Serratia sp. (strain FS14)	773
A0A1B3FC05	Coenzyme PQQ biosynthesis protein PqqF	ATE40_008760	Serratia sp. YD25	772
W0HWP3	Coenzyme PQQ biosynthesis protein F	pqqF Sant_1505	Sodalis praecaptivus	846
A0A1Y0L7A0	Coenzyme PQQ biosynthesis protein PqqF	A7K98_08960	Tatumella citrea (Pantoea citrea)	785
A0A095T7P7	Uncharacterized protein	HA49_11905	Tatumella morbirosei	783
A0A085JEW9	PqqF family coenzyme PQQ biosynthesis protein (EC 3.4.24.-)	GTPT_2316	Tatumella ptyseos ATCC 33301	775

## Sheet: Other
Uniprot Entry	Protein names	Gene names	Organism	Length
A0A1K1VX36	Insulinase (Peptidase family M16)	SAMN03159436_01016	Enterobacter sp. NFIX03	900
A0A1V0LEM9	Uncharacterized protein	Y71_14220	Kosakonia radicincitans DSM 16656	916
A0A059I4P0	Uncharacterized protein	T296_23430	Pantoea agglomerans Eh318	902
A0A1M5LKE9	Predicted Zn-dependent peptidase	SAMN05444147_103414	Pectobacterium carotovorum (Erwinia carotovora)	904
A0A1V2R7M5	Peptidase M16	BSK71_03655	Pectobacterium carotovorum subsp. actinidiae	904
A0A094RVT8	Peptidase M16	KU75_17090	Pectobacterium carotovorum subsp. odoriferum	910
