# Supplementary material for: FusC, a member of the M16 protease family acquired by bacteria for iron piracy against plants
Source: PLoS Biol. 2018 Aug 2;16(8):e2006026. doi: 10.1371/journal.pbio.2006026 (PMC6071955; doi:10.1371/journal.pbio.2006026)
Supplement: S2 Data — (XLSX) [file pbio.2006026.s010.xlsx]

## Sheet: Figure 4E
	µcal/s
Time (sec)	FertoFusC	BuftoFusC	FertoBuf
2	0.00272	0.0031	0.000700009
4	0.00238	0.00249	0.00138
6	0.00268	0.00293	0.00183
8	0.00214	0.00286	0.00246
10	0.00105	0.00306	0.00297
12	0.000821715	0.00285	0.00303
14	0.00109	0.000198956	0.00245
16	0.00128	-0.000961293	0.00176
18	0.00182	0.000332459	0.00201
20	0.00124	0.00225	0.00276
22	0.00117	0.00279	0.00347
24	0.00167	0.00285	0.0016
26	0.00254	0.00262	0.000840205
28	0.00333	0.00116	0.00315
30	0.00327	-0.00036403	0.0038
32	0.00202	-0.000522278	0.00323
34	0.00208	0.000640474	0.00295
36	0.00168	8.42259e-05	0.00269
38	0.00128	0.000840978	0.00235
40	0.00155	0.00070473	0.00178
42	0.000886886	0.00164	0.00247
44	0.00111	0.00189	0.00213
46	0.000276509	0.00121	0.0014
48	-0.00029068	9.9737e-05	0.00117
50	-0.000661868	0.000724489	0.00174
52	-0.000259057	-6.27593e-05	0.000950335
54	-0.000470246	-0.00108	0.000346268
56	-0.000579434	-0.000719256	7.02009e-05
58	-0.00116	-0.000121504	0.000765134
60	4.81886e-05	-1.47519e-05	0.00123
62	0	0	0
64	-0.000347189	-0.000253248	-0.00129
66	-0.000339377	-0.000769496	-0.000590134
68	0.000175434	-0.000871744	0.00174
70	-0.000302754	0.000941007	0.00278
72	2.70569e-05	0.00223	0.00226
74	0.00148	0.00212	0.00357
76	0.00209	0.00231	0.00362
78	0.00253	0.00313	0.0037
80	0.00199	0.00315	0.00218
82	0.00159	0.00251	0.00093933
84	0.0026	0.00215	0.00104
86	0.00279	0.00187	0.000806196
88	0.000750548	0.00235	0.000201129
90	0.000733359	0.00231	-0.000541937
92	0.00141	0.00212	-0.000355004
94	0.000624982	0.00113	-0.000423071
96	0.00102	-3.72185e-05	0.000207862
98	0.000658605	-0.00266	0.000354795
100	-1.85837e-05	-0.00278	0.000839728
102	5.32277e-05	-0.000577963	0.0017
104	0.000252039	0.00121	0.00138
106	-2.71495e-05	0.00117	0.00109
108	0.000270662	0.00152	0.00125
110	0.000648473	0.00141	-0.000401607
112	0.000238285	0.0013	-0.00187
114	0.00127	0.00142	-0.000633741
116	0.00176	0.0008343	0.000398192
118	0.00141	0.000929052	0.00127
120	0.00113	0.0017	0.00128
122	0.000912342	0.00181	0.000280991
124	0.000179153	0.00172	-0.00107
126	0.000401964	0.00122	-0.000412143
128	3.77758e-05	0.00109	0.00079679
130	-0.000131413	0.000400563	0.000796723
132	-2.76015e-05	0.00131	0.00189
134	-0.00077179	0.00153	0.000709589
136	1.0213e-06	0.00149	-0.00174
138	0.000491833	0.00155	-0.00112
140	-0.000262356	0.00203	0.0019
142	-0.000102545	0.00131	0.00351
144	-0.000433733	0.000498826	0.00339
146	-0.000314922	0.000458578	0.00283
148	-8.31104e-05	0.00057133	0.00219
150	-0.000286299	0.0012	0.00266
152	-0.000711488	0.00173	0.00187
154	-0.000840676	0.00223	0.0019
156	0.000427135	0.00182	0.0014
158	0.000386947	0.00148	0.00133
160	0.000600758	0.00238	0.00107
162	-0.000417431	0.00182	0.00103
164	-0.000442619	0.000453344	0.000912585
166	-0.000787808	-2.09037e-05	0.00135
168	-0.000553997	-0.00119	0.00127
170	-0.000777185	-0.0008444	0.000464384
172	-0.000327374	-0.000604648	0.000585317
174	0.000302438	-0.00135	0.00041025
176	0.000425249	-0.00106	0.000225183
178	-0.00017094	-0.000997393	0.000566116
180	-0.000493128	-0.00239	0.000511049
182	-0.000867317	-0.00406	-0.000132018
184	-0.000727505	-0.00559	0.000354915
186	0.000312306	-0.00557	-8.21516e-05
188	-2.28826e-05	-0.00358	-0.000772219
190	-0.000720071	-0.000549881	-0.000423286
192	1.37401e-05	0.00285	-0.000803353
194	0.000564552	0.00401	-0.00104
196	0.000237363	0.00342	-0.000397486
198	-0.000321826	0.00305	-4.95534e-05
200	-0.000161014	0.00197	0.00054338
202	-6.32029e-05	0.00076563	-0.000137687
204	-0.000167392	0.000336381	-0.000868754
206	-0.00074858	0.000385133	-0.00152
208	0.00105	0.000629885	-0.00151
210	0.000285043	0.00112	-0.00227
212	-0.000239146	0.00135	-0.00262
214	0.000872665	0.000951141	-0.00265
216	0.00146	0.00113	-0.00186
218	0.000241288	0.00117	-0.000716223
220	7.60995e-05	0.000638396	-0.00051529
222	-0.000240089	0.00134	0.000487643
224	-4.92777e-05	0.00192	0.00104
226	-2.14663e-05	0.00242	0.00135
228	0.000386345	0.00161	0.0014
230	0.000426156	0.00149	0.000341375
232	-0.000246032	0.00127	6.73083e-05
234	0.000805779	0.00101	0.000324241
236	0.00117	0.000708411	0.000397174
238	0.00168	0.00131	0.000518107
240	0.000936213	0.00169	0.00045204
242	-0.000972975	0.00139	0.000953973
244	-0.00136	0.000765419	0.000617906
246	-0.00199	0.0015	-0.00115
248	-0.00142	0.00258	-0.00177
250	-0.00142	0.000624664	-0.00316
252	-0.00149	-0.00168	-0.00322
254	-0.00115	-0.00122	-0.00282
256	-0.000846319	0.000312451	-0.00264
258	0.000254603	0.00199	-0.00267
260	0.000927524	0.00196	-0.00164
262	0.000868445	8.02376e-05	-0.000545153
264	0.00104	-0.000320167	-0.00125
266	0.00184	8.24289e-05	-0.00276
268	0.00289	-0.000614975	-0.00261
270	0.00285	-0.0016	-0.00273
272	0.00159	-0.00116	-0.00161
274	0.000546974	-0.000135188	-0.000862344
276	-0.000415104	0.00108	-0.00104
278	-0.000829183	0.00144	-0.00231
280	-0.000240262	0.00131	-0.00069844
282	0.00093166	0.00174	0.000924528
284	0.000932581	0.00221	0.00211
286	0.000275503	0.00206	0.00131
288	0.000679424	0.00201	0.000702432
290	0.000891346	0.00176	0.00122
292	0.000808267	0.00143	0.00116
294	0.00154	-0.00205	0.00154
296	0.0012	-0.00588	0.00169
298	0.000272032	-0.00672	0.000338273
300	0.000212953	-0.00347	0.000909241
302	5.28744e-05	-0.000192849	0.00135
304	-0.000236204	0.00126	0.000701177
306	-0.000250283	-0.000744658	0.000261145
308	0.000308639	-0.0028	0.000365113
310	0.00026656	-0.00122	-0.00107
312	2.20439e-05	9.98615e-05	-0.00223
314	-0.000430302	0.00142	-0.00128
316	0.000374351	0.00186	0.000368889
318	0.000559005	0.00164	0.00106
320	0.000186659	0.00116	0.00154
322	0.000660313	0.000720147	0.00286
324	-3.40335e-05	-0.00246	-0.000273326
326	-0.00269	-0.00737	-0.0067
328	-0.01143	-0.00899	-0.01348
330	-0.03358	-0.00833	-0.01974
332	-0.06306	-0.00741	-0.02671
334	-0.09354	-0.00704	-0.03324
336	-0.12562	-0.00662	-0.03729
338	-0.15757	-0.00737	-0.03977
340	-0.18838	-0.00921	-0.04214
342	-0.21878	-0.01119	-0.0437
344	-0.24808	-0.00697	-0.04459
346	-0.27236	-0.00179	-0.04229
348	-0.2821	-0.00080271	-0.03893
350	-0.27694	-0.00178	-0.03633
352	-0.26965	-0.00344	-0.03373
354	-0.25906	-0.00545	-0.03166
356	-0.24427	-0.0056	-0.02829
358	-0.22876	-0.00452	-0.02527
360	-0.21255	-0.00487	-0.02364
362	-0.19597	-0.00505	-0.02111
364	-0.17902	-0.00445	-0.01935
366	-0.16257	-0.00425	-0.01831
368	-0.14639	-0.00456	-0.01713
370	-0.13215	-0.00416	-0.01557
372	-0.11958	-0.00382	-0.01474
374	-0.10745	-0.00422	-0.01306
376	-0.09538	-0.00565	-0.01138
378	-0.08457	-0.00493	-0.01013
380	-0.07559	-0.00341	-0.00826
382	-0.06822	-0.0031	-0.00775
384	-0.06041	-0.00283	-0.00818
386	-0.05329	-0.00324	-0.00861
388	-0.04745	-0.00303	-0.0082
390	-0.04315	-0.00303	-0.00671
392	-0.0391	-0.00364	-0.00643
394	-0.03534	-0.00537	-0.00591
396	-0.03192	-0.00527	-0.0066
398	-0.02957	-0.00504	-0.00613
400	-0.02782	-0.00429	-0.00536
402	-0.02584	-0.00394	-0.00603
404	-0.02344	-0.0037	-0.00503
406	-0.02051	-0.00408	-0.00303
408	-0.01921	-0.00342	-0.00277
410	-0.01766	-0.00298	-0.00172
412	-0.0166	-0.00291	-0.00111
414	-0.01635	-0.00152	-0.00102
416	-0.01503	-0.000514758	-0.00107
418	-0.01417	-0.00122	-0.00189
420	-0.01324	-0.00168	-0.00276
422	-0.01281	-0.00193	-0.00307
424	-0.01254	-0.00171	-0.0033
426	-0.01092	-0.00234	-0.00288
428	-0.01028	-0.00302	-0.00244
430	-0.00941	-0.00378	-0.00284
432	-0.00887	-0.00351	-0.00314
434	-0.00819	-0.00536	-0.00294
436	-0.00836	-0.005	-0.00292
438	-0.00761	-0.00424	-0.00287
440	-0.00685	-0.00464	-0.00259
442	-0.00713	-0.00489	-0.0025
444	-0.00735	-0.00517	-0.0029
446	-0.00676	-0.00604	-0.00237
448	-0.00662	-0.00598	-0.00245
450	-0.00629	-0.00541	-0.00227
452	-0.00637	-0.00464	-0.000648208
454	-0.00591	-0.00475	0.000228795
456	-0.00548	-0.00526	0.000969798
458	-0.00503	-0.00454	0.00101
460	-0.00451	-0.00427	-0.000191197
462	-0.004	-0.00769	-0.000668194
464	-0.00377	-0.00758	-0.000835191
466	-0.00372	-0.00517	-0.00121
468	-0.00418	-0.00601	-0.00117
470	-0.0053	-0.00792	-0.000874182
472	-0.00426	-0.00914	-0.0011
474	-0.0032	-0.00897	-0.00133
476	-0.00297	-0.00576	-0.00115
478	-0.00314	-0.00503	6.48294e-05
480	-0.00311	-0.00619	0.000600832
482	-0.00152	-0.00441	0.000428835
484	-0.000976915	-0.00199	-0.000260162
486	-0.0018	-0.00142	-0.00114
488	-0.00197	-0.00058768	-0.00177
490	-0.00353	-0.00109	-0.00156
492	-0.00351	-0.00268	-0.00127
494	-0.0028	-0.00211	-0.00175
496	-0.00168	-0.00201	-0.00219
498	-0.00186	-0.00345	-0.00134
500	-0.00209	-0.00397	-0.00131
502	-0.00233	-0.00428	-0.00159
504	-0.00172	-0.00371	-0.00157
506	-0.000989877	-0.00336	-0.000917376
508	-0.00221	-0.00313	-0.00122
510	-0.00243	-0.0039	-0.000724142
512	-0.00256	-0.00494	-0.000508025
514	-0.00221	-0.00441	-0.00185
516	-0.00212	-0.00493	-0.00206
518	-0.00213	-0.00485	-0.00158
520	-0.00198	-0.00328	-0.00198
522	-0.00298	-0.00269	-0.00241
524	-0.00316	-0.00331	-0.00217
526	-0.0023	-0.00521	-0.00134
528	-0.00267	-0.00717	-0.000727088
530	-0.00235	-0.0093	-0.00077897
532	-0.00219	-0.00841	-0.00201
534	-0.00218	-0.00605	-0.00251
536	-0.000571551	-0.00582	-0.00107
538	0.00037027	-0.00489	-1.50184e-06
540	0.000364092	-0.00395	0.000403615
542	-0.000199086	-0.00383	0.000211732
544	-0.000249265	-0.00382	-0.00112
546	-0.000548443	-0.00487	-0.000434033
548	-0.000434621	-0.00433	0.000181084
550	-0.0001188	-0.00311	0.000374201
552	0.000435022	-0.00306	0.000513318
554	0.000511844	-0.0045	0.000478435
556	0.000386665	-0.00718	-1.44762e-06
558	-0.000252193	-0.00705	0.00015062
560	0.000270282	-0.00334	-1.41574e-06
562	0.000496757	-0.000753291	-0.000255451
564	0.000205232	-1.32092e-05	0.000395513
566	-0.000200293	0.000475873	0.000584478
568	-2.58178e-05	-0.000101046	-0.000873557
570	0.000371657	-6.96368e-06	-0.000986593
572	0.000335132	-0.00121	-0.00309
574	0.000435607	-0.00515	-0.00394
576	0.000243082	-0.00548	-0.00198
578	0.000241557	-0.00352	0.000760266
580	0.000784032	-0.00161	0.00148
582	0.00132	0.000396527	0.00227
584	0.0011	-0.00176	3.51594e-05
586	-0.00335	-0.00718	-0.00556
588	-0.01867	-0.01091	-0.01069
590	-0.04616	-0.01184	-0.01611
592	-0.0756	-0.00965	-0.02171
594	-0.10497	-0.00829	-0.02477
596	-0.13478	-0.00743	-0.02744
598	-0.16436	-0.00686	-0.03117
600	-0.19324	-0.00649	-0.03576
602	-0.22258	-0.00777	-0.0407
604	-0.24827	-0.00782	-0.04171
606	-0.26884	-0.0034	-0.03795
608	-0.27681	0.00184	-0.03369
610	-0.27016	0.00237	-0.0301
612	-0.25988	0.00317	-0.02868
614	-0.24796	0.00359	-0.0273
616	-0.23339	0.00336	-0.024
618	-0.21596	0.00428	-0.01997
620	-0.19759	0.00505	-0.01731
622	-0.18086	0.00529	-0.01525
624	-0.16379	0.00518	-0.01378
626	-0.1474	0.00483	-0.01269
628	-0.13161	0.00519	-0.01095
630	-0.11792	0.00547	-0.009
632	-0.10574	0.00463	-0.00842
634	-0.09345	0.00397	-0.0078
636	-0.08327	0.00379	-0.00732
638	-0.0736	0.0025	-0.0059
640	-0.0657	0.00166	-0.00464
642	-0.05891	0.00122	-0.00318
644	-0.05418	0.0025	-0.00275
646	-0.04798	0.00345	-0.00283
648	-0.04137	0.00262	-0.00247
650	-0.03577	0.00192	-0.00184
652	-0.03168	0.00101	-0.00217
654	-0.028	0.000562933	-0.0021
656	-0.02461	0.000406108	-0.00135
658	-0.02225	-4.97177e-05	-0.000580269
660	-0.02168	0.00138	-0.000920542
662	-0.02063	0.00102	-0.000368815
664	-0.01746	0.00151	0.000380913
666	-0.01571	0.000192981	0.00093964
668	-0.0133	0.000318155	5.93677e-05
670	-0.01301	0.00014133	3.60951e-05
672	-0.01324	-0.000605495	0.000279822
674	-0.01216	-0.000101321	0.00171
676	-0.01067	-0.000185146	0.00247
678	-0.01028	0.000362028	0.00272
680	-0.01024	0.000786203	0.00296
682	-0.00977	0.000179378	0.00222
684	-0.00877	0.000714552	0.00169
686	-0.00808	0.000684727	0.000925914
688	-0.00721	0.000406901	-0.000445358
690	-0.00645	-0.000257924	-0.00164
692	-0.00589	-0.000609749	-0.00132
694	-0.00567	0.000306425	0.000808824
696	-0.00566	0.0002416	0.00227
698	-0.00624	0.000186775	0.00368
700	-0.0059	0.000935949	0.00468
702	-0.00438	0.00158	0.00563
704	-0.00346	0.000572298	0.0049
706	-0.00376	-0.000841527	0.00301
708	-0.00337	-0.00158	0.000898916
710	-0.00366	-0.000751178	-0.000323357
712	-0.0029	-0.00137	0.000884371
714	-0.00238	-0.0047	0.00212
716	-0.00256	-0.0068	0.00177
718	-0.00315	-0.00492	0.00159
720	-0.00246	-0.00209	0.00167
722	-0.00162	-0.00312	0.00162
724	-0.00237	-0.00601	0.00375
726	-0.00343	-0.00746	0.00576
728	-0.0026	-0.00571	0.00625
730	-0.00311	-0.00484	0.00521
732	-0.00424	-0.00379	0.00455
734	-0.00372	-0.00105	0.00431
736	-0.00273	0.00257	0.0047
738	-0.00241	0.00369	0.0041
740	-0.00291	0.00373	0.004
742	-0.00295	0.00283	0.00313
744	-0.00179	0.00159	0.00143
746	-0.00233	0.000779965	0.000522736
748	-0.00238	0.00051614	0.00117
750	-0.000856416	-0.000534685	0.00108
752	-0.000649455	-0.00102	0.00146
754	-0.00222	-0.0011	0.0033
756	-0.00258	-0.00166	0.00428
758	-0.00221	-0.00153	0.00408
760	-0.00263	-0.00289	0.004
762	-0.00237	-0.00205	0.00405
764	-0.00185	-0.00138	0.00448
766	-0.00155	-0.00128	0.00441
768	-0.000942769	-0.00144	0.00421
770	-0.00139	-0.00225	0.00276
772	-0.00164	-0.00303	0.00235
774	-0.00122	-0.00285	0.0022
776	-0.00117	-0.00319	0.00276
778	-0.00152	-0.00278	0.00287
780	-0.00131	-0.00317	0.00246
782	-0.00146	-0.0031	0.00319
784	-0.00242	-0.00204	0.00375
786	-0.00142	-0.00186	0.00301
788	-0.00137	-0.00258	0.00255
790	-0.0009772	-0.00317	0.00317
792	-0.00124	-0.00311	0.00295
794	-0.00102	-0.00445	0.00252
796	-0.000256318	-0.00495	0.00279
798	-0.000446357	-0.00385	0.00319
800	0.000449604	-0.00311	0.00289
802	0.000307565	-0.00285	0.00252
804	-8.94745e-05	-0.00271	0.00221
806	-3.11023e-05	-0.00557	0.00184
808	-7.49505e-05	-0.00708	0.00302
810	5.42012e-05	-0.00336	0.00327
812	-0.000461647	-0.000636931	0.00219
814	-0.000671495	0.000690719	0.00178
816	-0.000703344	0.0014	0.000870107
818	-0.000528192	0.00129	0.000112265
820	-0.00050404	0.00097467	-0.000914577
822	-8.58884e-05	0.00046332	-0.00173
824	0.000570263	0.00047797	-0.00178
826	-0.000180585	0.00040862	-0.00123
828	0.000282567	-0.000117729	0.000339056
830	0.000200719	-0.000613079	0.0012
832	0.00036887	-0.000309429	0.00227
834	-7.8978e-05	-0.000204779	0.00156
836	-0.000742826	-0.000355129	0.00169
838	0.000276325	-0.0015	0.000772847
840	0.000400477	-0.000359828	0.000749005
842	0.00109	-0.000719178	0.000936163
844	0.00143	-0.00594	-0.00198
846	-0.00192	-0.01198	-0.0073
848	-0.01516	-0.01214	-0.01151
850	-0.04148	-0.0118	-0.01425
852	-0.07049	-0.0118	-0.01677
854	-0.09937	-0.01025	-0.02037
856	-0.12886	-0.00889	-0.02237
858	-0.15866	-0.00794	-0.0234
860	-0.18765	-0.00851	-0.02318
862	-0.21464	-0.00857	-0.02467
864	-0.2407	-0.00599	-0.02522
866	-0.26098	-0.000889371	-0.02313
868	-0.26838	0.00132	-0.0213
870	-0.26166	0.000308439	-0.02021
872	-0.25189	-0.000659156	-0.01913
874	-0.24033	0.000109249	-0.01761
876	-0.22593	0.000704654	-0.01634
878	-0.20943	0.000297059	-0.01586
880	-0.19304	0.000542464	-0.0141
882	-0.17566	0.000931869	-0.01266
884	-0.15845	0.00109	-0.01165
886	-0.14288	0.000324679	-0.011
888	-0.12806	-0.000834916	-0.01092
890	-0.11444	-0.003	-0.0101
892	-0.10229	-0.0051	-0.00891
894	-0.09141	-0.00504	-0.00856
896	-0.08158	-0.00293	-0.00922
898	-0.07219	-4.48913e-05	-0.00847
900	-0.06382	0.000601514	-0.00786
902	-0.05666	0.00103	-0.0074
904	-0.04986	0.00201	-0.00551
906	-0.04405	0.00165	-0.00521
908	-0.03957	0.00108	-0.00554
910	-0.03534	0.00139	-0.00561
912	-0.0322	0.000843944	-0.00627
914	-0.02879	-0.000265651	-0.00524
916	-0.0255	0.000450754	-0.0041
918	-0.02391	0.00108	-0.00399
920	-0.02166	0.00137	-0.00348
922	-0.01932	0.0017	-0.00367
924	-0.01796	0.0011	-0.0037
926	-0.01629	-3.72213e-05	-0.00345
928	-0.01459	0.000805184	-0.00333
930	-0.01329	0.000475589	-0.0038
932	-0.01223	0.000719994	-0.00378
934	-0.01123	0.00127	-0.00295
936	-0.00912	3.78037e-05	-0.00318
938	-0.00758	-0.000140791	-0.0041
940	-0.00744	-0.000770386	-0.00441
942	-0.00777	-0.001	-0.00447
944	-0.00725	-0.000403576	-0.00366
946	-0.0069	0.000260829	-0.00364
948	-0.00589	0.000590234	-0.00358
950	-0.00579	-0.000569361	-0.00256
952	-0.00649	-0.000400956	-0.00159
954	-0.00609	-5.51262e-07	-0.00182
956	-0.00573	-0.000369146	-0.00138
958	-0.00641	-0.00237	-0.00133
960	-0.00563	-0.00436	-0.00121
962	-0.00437	-0.00366	-0.000650199
964	-0.00425	-0.000887526	-0.000153813
966	-0.00434	0.00116	5.57234e-06
968	-0.0047	0.00126	-0.00121
970	-0.00423	0.000929689	-0.00183
972	-0.0032	0.000428094	-0.00175
974	-0.0035	0.000487499	-0.00214
976	-0.00433	0.000444904	-0.00369
978	-0.00383	0.000788309	-0.00502
980	-0.00344	0.000930714	-0.00591
982	-0.00326	0.00108	-0.00543
984	-0.00351	0.00281	-0.0041
986	-0.00388	0.00234	-0.00252
988	-0.00397	0.000837334	0.000106814
990	-0.00427	-0.000753261	0.00163
992	-0.00279	-0.00243	0.00147
994	-0.00145	-0.00361	0.00117
996	-0.00215	-0.00238	0.000130357
998	-0.00278	-0.000294641	-0.000423258
1000	-0.00261	-0.000222236	-0.000873872
1002	-0.00311	0.000337169	-0.000845486
1004	-0.00321	-0.000862426	-0.000213101
1006	-0.00315	-0.00166	-0.000711715
1008	-0.00318	-0.00168	-0.000886329
1010	-0.00203	-0.000592211	-0.0016
1012	-0.00116	-0.000263806	-0.00188
1014	-0.0018	-0.00139	-0.00181
1016	-0.00193	-0.00192	-0.002
1018	-0.00206	-0.00239	-0.00206
1020	-0.00192	-0.00235	-0.00197
1022	-0.00243	-0.000874781	-0.0025
1024	-0.00196	-0.000603376	-0.00226
1026	-0.00255	-0.000595971	-0.00153
1028	-0.00291	-0.000927566	-0.00153
1030	-0.0016	-0.000698161	-0.0015
1032	-0.00151	-0.000887756	-0.00168
1034	-0.00128	-0.00162	-0.00154
1036	-0.000707986	-0.00153	-0.000792931
1038	-0.000341072	-0.00137	0.000345455
1040	-0.0015	-0.000726136	0.00101
1042	-0.00234	-0.000629731	0.000683226
1044	-0.00222	-0.00179	-0.000607388
1046	-0.00255	-0.00139	-0.000517003
1048	-0.00248	-0.000799666	0.000142383
1050	-0.00273	-0.000134813	0.000201769
1052	-0.0027	-8.09605e-05	-0.000756328
1054	-0.00236	-0.00176	-0.000812017
1056	-0.00265	-0.00357	-0.000470706
1058	-0.00194	-0.00362	-0.000669395
1060	-0.000485852	-0.00354	-0.00155
1062	0.00023891	-0.00381	-0.00254
1064	-0.00105	-0.00462	-0.00221
1066	-0.000339565	-0.00413	-0.000891151
1068	-5.4803e-05	-0.00114	0.00014316
1070	-0.000512041	0.00109	0.00076047
1072	-0.000480278	-7.74339e-05	0.000531781
1074	-0.000627516	-0.0026	-0.000405908
1076	-0.000978754	-0.00128	-0.000100597
1078	-0.000777991	0.000307124	0.000583714
1080	9.1771e-05	0.000535977	0.000722025
1082	0.00117	-0.000565171	0.000830336
1084	0.00112	-0.00159	0.000557647
1086	0.000762058	-0.00108	0.000521958
1088	0.00114	-0.000171613	-0.000339732
1090	0.000370583	0.00084024	-0.000792421
1092	0.000107345	0.000968093	-0.00129
1094	2.91075e-05	0.000216946	-0.000611799
1096	-0.00059213	-0.000224202	6.3512e-05
1098	0.000180632	-0.000735349	0.000525823
1100	0.000773395	-0.000485496	0.000925134
1102	0.00149	-0.000906644	0.000940445
1104	0.000251919	-0.00389	-0.000518244
1106	-0.00286	-0.00952	-0.00435
1108	-0.0148	-0.01337	-0.00779
1110	-0.0389	-0.01357	-0.01024
1112	-0.06739	-0.01284	-0.01197
1114	-0.09531	-0.01235	-0.01388
1116	-0.12378	-0.01295	-0.014
1118	-0.15194	-0.01399	-0.01429
1120	-0.17926	-0.01494	-0.01536
1122	-0.20646	-0.01499	-0.01726
1124	-0.23169	-0.0118	-0.01493
1126	-0.25333	-0.00677	-0.01189
1128	-0.26307	-0.00507	-0.01008
1130	-0.25773	-0.00466	-0.00837
1132	-0.24865	-0.00354	-0.00857
1134	-0.23643	-0.00159	-0.00865
1136	-0.22278	-0.00123	-0.00816
1138	-0.20737	-0.00148	-0.00729
1140	-0.19111	-0.00347	-0.00602
1142	-0.17333	-0.00309	-0.0059
1144	-0.15587	-0.000956769	-0.00605
1146	-0.13984	0.00109	-0.00513
1148	-0.12585	0.000578087	-0.00556
1150	-0.11233	-0.000207985	-0.00555
1152	-0.0993	-0.000710058	-0.00337
1154	-0.08818	-0.00134	-0.00378
1156	-0.07852	-0.00136	-0.00403
1158	-0.0704	-0.00185	-0.00278
1160	-0.06321	-0.00286	-0.00262
1162	-0.055	-0.00284	-0.00248
1164	-0.04875	-0.00211	-0.00241
1166	-0.04404	-0.00229	-0.00317
1168	-0.03948	-0.00312	-0.00273
1170	-0.03525	-0.00296	-0.00119
1172	-0.03159	-0.00283	-0.000341085
1174	-0.02773	-0.00216	-0.000148246
1176	-0.02493	-0.00189	7.25928e-05
1178	-0.02238	-0.00213	-3.85683e-05
1180	-0.0202	-0.00124	-0.000631729
1182	-0.01808	-2.13968e-06	-0.00109
1184	-0.01752	-0.000364212	-0.000709052
1186	-0.01682	-0.000887284	-0.00118
1188	-0.0166	-0.00139	-0.000523374
1190	-0.01562	-0.00245	-0.000918535
1192	-0.015	-0.00204	-0.00149
1194	-0.01267	-0.00105	-0.000895857
1196	-0.01073	-0.00132	-0.00126
1198	-0.01066	-0.00179	-0.00146
1200	-0.00958	-0.00443	-0.00139
1202	-0.00772	-0.00609	-0.00191
1204	-0.00742	-0.00372	-0.00163
1206	-0.0068	-0.000908005	-0.000981824
1208	-0.00613	0.000465922	-0.00132
1210	-0.00588	0.00045585	-0.00261
1212	-0.00504	1.17782e-05	-0.0027
1214	-0.00439	-0.00107	-0.00214
1216	-0.00303	3.76339e-05	-0.00156
1218	-0.00338	0.000559562	-0.00093179
1220	-0.00515	-0.00033151	-0.00169
1222	-0.00569	-0.000215583	-0.00178
1224	-0.00438	-0.000748655	-0.00176
1226	-0.00392	-0.00112	-0.00212
1228	-0.00331	-0.00176	-0.000780596
1230	-0.00273	-0.00173	0.000477243
1232	-0.00272	-0.00188	0.000315082
1234	-0.00246	-0.00246	3.92116e-06
1236	-0.00151	-0.00237	0.00039076
1238	-0.00188	-0.00261	-0.000228401
1240	-0.00152	-0.00345	-0.000513562
1242	-0.00183	-0.0027	-2.47232e-05
1244	-0.00173	-0.00335	-0.000275884
1246	-0.00215	-0.0047	-0.000323045
1248	-0.00211	-0.00441	-0.00112
1250	-0.00171	-0.00387	-0.00119
1252	-0.00167	-0.00326	-0.000311529
1254	-0.00218	-0.00268	-0.00067869
1256	-0.00282	-0.0019	-0.00114
1258	-0.00187	-0.00279	-0.00101
1260	-0.00179	-0.00286	-0.000598173
1262	-0.00154	-0.00252	-0.000192334
1264	-0.00109	-0.00277	-0.000148495
1266	-0.000947265	-0.00325	-0.000897656
1268	-0.000228912	-0.00338	-0.00151
1270	-0.000614559	-0.00247	-0.000617978
1272	-0.000769206	-0.00184	-3.01396e-05
1274	-0.000520854	-0.00177	-0.000671301
1276	-0.00108	-0.0017	-0.00105
1278	-0.000370148	-0.00265	-0.00107
1280	-0.000788795	-0.00344	-0.000232784
1282	-5.04425e-05	-0.00308	0.000631055
1284	0.00044391	-0.00302	-0.000779106
1286	-0.000465737	-0.00288	-0.00174
1288	-0.000889384	-0.0041	-0.00142
1290	-0.00107	-0.00439	-0.00206
1292	0.000286322	-0.00394	-0.00232
1294	-0.000565326	-0.00235	-0.000429912
1296	-0.00118	-0.00208	0.00173
1298	-0.000800986	-0.00152	0.00246
1300	-0.000619705	-0.000815292	0.00324
1302	-0.000774424	-0.00179	0.00317
1304	-0.000398144	-0.00216	0.00256
1306	-0.000701863	-0.00332	0.00184
1308	-0.000923583	-0.00613	0.00165
1310	-0.000500302	-0.00655	0.00214
1312	-0.000427021	-0.00347	0.000843799
1314	-0.00154	-0.0016	-0.000373813
1316	-0.002	-0.000794228	-0.000276424
1318	-0.00129	-0.00131	-0.000631035
1320	-0.000390899	-0.00328	-0.00138
1322	-2.1618e-05	-0.00642	-0.00115
1324	6.62688e-07	-0.00866	-0.000264869
1326	-0.000998057	-0.00688	-0.00029848
1328	-0.0014	-0.00286	0.000172908
1330	-0.000429495	-0.000581172	-5.7703e-05
1332	0.000553785	0.000146836	-0.000122314
1334	0.000906066	0.000370844	0.000166074
1336	0.000842347	0.000207852	0.000895463
1338	4.86272e-05	0.00021186	0.00215
1340	-0.000240092	0.000670868	0.00246
1342	-0.000857811	0.000897876	0.00237
1344	-0.000975531	0.000405884	0.00152
1346	-0.00092725	0.000410892	0.00146
1348	-5.29695e-05	0.0011	0.00137
1350	0.000436311	0.000508908	0.00133
1352	0.000655592	-0.000297118	0.000556573
1354	0.000447872	-0.00097812	0.000349961
1356	0.000433153	-0.000592122	0.00056335
1358	-0.000279566	-0.000484124	0.000226739
1360	-0.000913086	-0.000855126	-2.84872e-05
1362	-0.000400528	-0.00123	0.000432621
1364	-0.00033297	-0.00304	-0.000501272
1366	-0.00409	-0.008	-0.00356
1368	-0.01596	-0.01104	-0.00662
1370	-0.03887	-0.01141	-0.00832
1372	-0.06572	-0.01143	-0.00948
1374	-0.09258	-0.01061	-0.01104
1376	-0.11982	-0.0097	-0.01169
1378	-0.14755	-0.01079	-0.01269
1380	-0.17573	-0.01295	-0.01283
1382	-0.20272	-0.01342	-0.01228
1384	-0.2273	-0.00994	-0.01089
1386	-0.24855	-0.00414	-0.00739
1388	-0.25853	-0.000913153	-0.0054
1390	-0.25403	-0.000427155	-0.0052
1392	-0.24458	-0.00134	-0.00496
1394	-0.23406	-0.00189	-0.00423
1396	-0.22003	-0.00192	-0.00345
1398	-0.20452	-0.00156	-0.00313
1400	-0.18876	-0.00168	-0.00384
1402	-0.17108	-0.000204167	-0.00365
1404	-0.15497	0.00144	-0.0032
1406	-0.13995	0.00154	-0.00355
1408	-0.12596	0.00183	-0.0033
1410	-0.11183	0.00255	-0.00281
1412	-0.09897	0.00228	-0.00227
1414	-0.08911	0.00153	-0.00155
1416	-0.07948	0.00147	-0.000948469
1418	-0.0701	0.000766014	-0.00195
1420	-0.06101	0.000258863	-0.00283
1422	-0.05463	0.000642712	-0.00262
1424	-0.04843	0.000801561	-0.00121
1426	-0.04254	0.00089941	-0.00108
1428	-0.03853	-0.000542741	-0.00296
1430	-0.03496	-0.00119	-0.00411
1432	-0.03232	-0.000150043	-0.00252
1434	-0.0292	0.00129	-0.00122
1436	-0.02532	0.00221	-6.66798e-05
1438	-0.02233	0.00304	-0.000238954
1440	-0.01972	0.00237	-0.000192227
1442	-0.01798	0.00288	0.000264499
1444	-0.01639	0.00341	-5.67747e-05
1446	-0.01476	0.00278	8.19515e-05
1448	-0.01396	0.00309	7.06778e-05
1450	-0.01263	0.00369	0.000456404
1452	-0.01147	0.00302	0.00086213
1454	-0.01066	0.00146	0.000754857
1456	-0.00988	7.4147e-05	-0.000646417
1458	-0.00849	-0.000693004	-0.00203
1460	-0.00816	-0.00154	-0.00167
1462	-0.00879	-0.00168	-0.00127
1464	-0.00809	-0.00199	0.000514488
1466	-0.00712	-0.00205	0.00168
1468	-0.00667	-0.000374758	0.00132
1470	-0.00611	0.000999091	0.000156667
1472	-0.0058	0.00085594	-0.000358607
1474	-0.00542	0.000457789	1.19192e-07
1476	-0.00485	0.000486638	0.0019
1478	-0.00445	0.00146	0.00313
1480	-0.00477	0.00187	0.00293
1482	-0.00492	0.000580186	-0.000317976
1484	-0.00431	-0.00111	-0.00163
1486	-0.00441	-0.00205	-0.000194523
1488	-0.00487	-0.00184	0.00199
1490	-0.00426	-0.000386418	0.00278
1492	-0.00311	0.000640431	0.00292
1494	-0.00255	0.00138	0.00255
1496	-0.00276	0.00104	0.00227
1498	-0.00297	0.000702979	0.000418834
1500	-0.00268	0.000654828	-0.000897439
1502	-0.00196	0.000524677	-0.00182
1504	-0.00228	0.00107	-0.00223
1506	-0.00221	0.00151	-0.0012
1508	-0.00262	0.00106	0.00122
1510	-0.00277	-4.29265e-05	0.00258
1512	-0.00267	-0.000328077	0.00209
1514	-0.00236	7.07717e-05	0.000799644
1516	-0.00213	0.000980621	-0.000507629
1518	-0.00291	0.00044747	-0.000619903
1520	-0.00301	0.000890319	-0.00127
1522	-0.00215	0.00114	-0.00146
1524	-0.00207	0.000858017	-0.000337724
1526	-0.00214	0.0014	0.000667002
1528	-0.00157	0.00165	-9.02717e-05
1530	-0.00164	0.00214	-5.95455e-05
1532	-0.00193	0.00282	0.00209
1534	-0.00181	0.00228	0.00203
1536	-0.00131	0.00204	0.00147
1538	-0.000125678	0.002	0.00058336
1540	4.13129e-05	0.00283	0.000711086
1542	-0.000123696	0.00235	-0.000786188
1544	-0.000816705	0.00204	-0.00103
1546	-0.000804076	0.000818358	0.000678061
1548	-0.000729827	-0.000695793	0.0021
1550	-0.000231578	-0.00101	0.00255
1552	-4.13296e-05	-0.000775095	0.00159
1554	-8.80808e-05	0.000536754	0.000991786
1556	-0.000135832	0.00171	0.00105
1558	-0.000370583	0.00197	0.00131
1560	-0.00106	0.0014	0.000926831
1562	-0.000213086	0.00176	0.000817512
1564	-0.000193837	0.00153	0.000612194
1566	-0.000263588	0.00127	-3.81249e-05
1568	-0.00115	0.000583698	-0.000702443
1570	-0.0015	0.000254547	-0.000695762
1572	-0.00125	0.000503396	-0.000547081
1574	-0.000957593	0.000123246	0.000178601
1576	-0.000386344	0.000956095	0.000289282
1578	-0.000295096	0.000858944	0.000799964
1580	0.000148153	0.0015	0.0014
1582	0.000875402	0.00263	0.00126
1584	0.000592651	0.00244	-0.000107992
1586	0.0005939	0.0028	-0.00012531
1588	5.91483e-05	0.00352	7.63711e-05
1590	-0.000786603	0.00332	-0.000444947
1592	-0.000389354	0.00334	-0.000174266
1594	-0.000314105	0.00365	-0.000158585
1596	0.000124143	0.00349	-0.000166903
1598	0.00114	0.00355	-0.000378222
1600	0.000784641	0.00262	-0.00052054
1602	0.00021989	0.000854137	0.000357141
1604	7.81385e-05	0.00111	0.000470823
1606	0.000237387	-0.0011	0.000265882
1608	0.00062656	-0.00242	-0.000225827
1610	-0.000347488	0.000138325	-0.00109
1612	-0.000525537	0.00164	-0.000767245
1614	-0.000473586	0.00264	-0.000611954
1616	0.000347365	0.00217	-0.00131
1618	0.000555317	0.00115	-0.00133
1620	0.000694268	0.000699311	-0.00109
1622	0.000558219	0.000806108	-0.0013
1624	9.41707e-05	-0.000804095	-0.0027
1626	-0.00252	-0.0064	-0.00654
1628	-0.01189	-0.01015	-0.00858
1630	-0.03407	-0.01141	-0.00883
1632	-0.06104	-0.01154	-0.00881
1634	-0.0885	-0.01111	-0.00845
1636	-0.11547	-0.01084	-0.00952
1638	-0.14271	-0.01013	-0.01069
1640	-0.16953	-0.01241	-0.01122
1642	-0.196	-0.01455	-0.01063
1644	-0.21994	-0.01045	-0.00838
1646	-0.23987	-0.00257	-0.00537
1648	-0.25056	0.00157	-0.00424
1650	-0.24744	0.00221	-0.00407
1652	-0.23897	0.00175	-0.00369
1654	-0.22911	0.00144	-0.00469
1656	-0.21672	0.0011	-0.00487
1658	-0.20176	0.000714667	-0.00522
1660	-0.18667	0.000663093	-0.00562
1662	-0.17135	0.000751518	-0.00521
1664	-0.15608	0.000794944	-0.00453
1666	-0.14006	0.00102	-0.00321
1668	-0.1255	0.00151	-0.00336
1670	-0.11152	0.00153	-0.00318
1672	-0.09885	0.000236646	-0.00262
1674	-0.0877	-0.000378929	-0.00175
1676	-0.07851	-0.000246503	6.35141e-05
1678	-0.06976	0.000359922	0.000218782
1680	-0.06148	0.000153348	-0.000538949
1682	-0.05492	9.87733e-05	-0.00239
1684	-0.04881	0.00111	-0.0034
1686	-0.0438	0.000861624	-0.00323
1688	-0.03883	0.00022705	-0.00265
1690	-0.03439	-0.000493525	-0.00166
1692	-0.03018	-0.00119	-0.000845339
1694	-0.02732	-2.06738e-05	0.00104
1696	-0.02494	7.37517e-05	0.00223
1698	-0.02226	-0.00164	0.00256
1700	-0.01858	-0.00322	0.00305
1702	-0.01684	-0.00495	0.00358
1704	-0.01624	-0.00441	0.00461
1706	-0.01567	-0.0035	0.00426
1708	-0.01456	-0.00131	0.0042
1710	-0.01337	0.00155	0.00457
1712	-0.01148	0.00244	0.00325
1714	-0.00968	0.0023	0.00305
1716	-0.00893	0.00222	0.00265
1718	-0.00882	0.00254	0.00323
1720	-0.00807	0.00254	0.00206
1722	-0.00783	0.00166	0.00134
1724	-0.00708	0.000927708	0.000315955
1726	-0.00621	0.00103	0.000444223
1728	-0.00679	0.000777559	0.000316492
1730	-0.00565	-0.000289015	0.00075476
1732	-0.00538	-0.00069559	-8.19718e-05
1734	-0.00432	-0.000761164	-0.000679703
1736	-0.00415	-0.000542739	0.000326565
1738	-0.00491	-0.000287313	-0.000618167
1740	-0.00447	-0.000529888	-0.000838898
1742	-0.00397	-0.000666462	-6.46299e-05
1744	-0.00337	-5.03678e-06	0.000570638
1746	-0.00272	0.000479389	7.89068e-05
1748	-0.00247	-0.000105186	-0.000355825
1750	-0.00244	-0.00058076	6.64435e-05
1752	-0.00227	-0.000652335	6.71186e-06
1754	-0.00225	-0.00314	9.98023e-06
1756	-0.00272	-0.00364	-0.000127751
1758	-0.00316	-0.000930058	-0.000339483
1760	-0.00304	0.000743367	-0.000713215
1762	-0.00303	0.00122	6.30537e-05
1764	-0.00207	0.000840218	0.000485322
1766	-0.00193	0.000822644	0.00049759
1768	-0.00214	0.000378069	0.00106
1770	-0.00127	-0.000294506	0.000755127
1772	-0.00159	-0.00034308	0.000522395
1774	-0.00167	0.000430345	0.000709664
1776	-0.000576081	0.00169	0.000911932
1778	-0.00103	0.00201	0.000547201
1780	-0.00151	0.0017	0.000152469
1782	-0.00166	0.00195	0.000389737
1784	-0.00167	0.00119	0.00164
1786	-0.00139	0.00101	0.00126
1788	-0.000457247	0.000867324	0.000886542
1790	-0.000834608	0.000961749	0.0015
1792	-0.00152	0.000373175	0.000930079
1794	-0.0013	-0.0001674	0.00118
1796	-0.000973691	-0.000520974	0.0018
1798	-0.00122	-0.00129	-0.000153116
1800	-0.00118	-0.00145	-0.00198
1802	-0.000455775	-0.00109	-0.000849579
1804	-0.000556136	-0.000808272	0.000533689
1806	0.000501503	-0.00171	0.000751958
1808	0.000548142	-0.00239	0.00111
1810	-0.000540219	-0.0042	0.00115
1812	-0.00050958	-0.00364	-0.00103
1814	-0.000461941	-0.00197	-0.00204
1816	-0.000411302	-0.00125	-0.00148
1818	0.000317337	-0.00115	0.000233568
1820	0.000208976	-0.000900868	0.00183
1822	-0.000371385	-0.000523443	0.00329
1824	0.000307254	-2.00175e-05	0.00365
1826	0.000225893	-0.000225592	0.00319
1828	3.85315e-05	-0.000899167	0.00263
1830	-0.00013883	-0.00128	0.00217
1832	0.000342809	-0.00119	0.00235
1834	0.000365448	-0.00093689	0.00191
1836	0.000177087	-0.00142	0.000343983
1838	0.00103	-0.00256	-0.00194
1840	0.00189	-0.00211	-0.00263
1842	0.00114	-0.00248	-0.000289212
1844	0.0012	-0.00263	0.000727056
1846	0.000452282	-0.00143	0.000745325
1848	0.000640921	9.18396e-05	0.00123
1850	0.00051056	0.000662078	0.00139
1852	0.000684199	0.000213316	0.00124
1854	0.000393035	-0.000351446	0.000776839
1856	0.00014712	-0.000214208	0.000270507
1858	0.000329204	-0.0013	-0.000346826
1860	0.000205288	-0.002	0.000108841
1862	-0.000388627	-0.00166	0.000258508
1864	-0.000266543	-0.000351255	-0.000776825
1866	-2.24582e-05	0.000464983	-0.000460158
1868	0.000356626	0.00107	0.00085451
1870	0.000377711	0.00139	0.000506177
1872	0.000278795	0.000886698	-0.000186156
1874	0.00079388	-0.000262064	-0.000221489
1876	0.00154	-0.00101	-0.000495822
1878	0.000911048	-0.000449587	-0.000426154
1880	0.000364133	-0.00108	-0.000364487
1882	0.000167217	-0.00131	-0.00043682
1884	-0.000684698	-0.00421	-0.00223
1886	-0.00274	-0.01103	-0.00651
1888	-0.01168	-0.01645	-0.01025
1890	-0.0332	-0.0181	-0.01116
1892	-0.05939	-0.01796	-0.01093
1894	-0.08573	-0.01661	-0.011
1896	-0.11203	-0.01237	-0.01126
1898	-0.13843	-0.0083	-0.01051
1900	-0.16494	-0.00804	-0.01138
1902	-0.18969	-0.01041	-0.01171
1904	-0.21404	-0.01202	-0.00939
1906	-0.23509	-0.00592	-0.00542
1908	-0.24667	-0.000778594	-0.00223
1910	-0.24417	0.00114	-0.00195
1912	-0.23636	0.000961047	-0.00303
1914	-0.22585	0.000861368	-0.00451
1916	-0.21408	0.000952689	-0.00466
1918	-0.19995	0.00088201	-0.00409
1920	-0.18525	0.00055133	-0.00258
1922	-0.16958	0.000877651	-0.00195
1924	-0.15334	0.00152	-0.00158
1926	-0.139	0.00136	-0.000762173
1928	-0.12591	0.00176	0.000344858
1930	-0.11242	0.00127	-0.000305111
1932	-0.09959	0.000352254	-0.00191
1934	-0.08782	-7.74251e-05	-0.00301
1936	-0.07871	-8.10441e-06	-0.00244
1938	-0.07141	9.21627e-06	-0.00245
1940	-0.06331	0.000392537	-0.000606958
1942	-0.05596	0.000269858	0.000154073
1944	-0.04965	0.000705178	0.000316104
1946	-0.04459	0.000521499	0.000510134
1948	-0.0399	5.98196e-05	0.000269165
1950	-0.03596	0.00046714	0.000502196
1952	-0.03251	-0.000713539	0.000175226
1954	-0.02914	-0.0012	-3.74296e-06
1956	-0.02573	-0.00126	-0.000971712
1958	-0.023	-0.000948577	-0.00224
1960	-0.02054	-0.000365256	-0.0027
1962	-0.01846	0.000203064	-0.00194
1964	-0.01712	0.000695385	-0.00153
1966	-0.01618	0.000308706	-0.000781559
1968	-0.01489	0.000383026	-0.000733528
1970	-0.01308	0.000670347	-0.00121
1972	-0.01218	0.00102	-0.00184
1974	-0.01159	0.0017	-0.0023
1976	-0.01101	0.00146	-0.0032
1978	-0.01071	0.00073563	-0.0042
1980	-0.01069	-0.00016605	-0.00517
1982	-0.01008	0.000375271	-0.00343
1984	-0.00974	0.00119	0.000254718
1986	-0.00782	0.00165	0.00184
1988	-0.00719	0.0012	0.00177
1990	-0.00729	-0.000545446	0.00259
1992	-0.00663	-0.00203	0.00249
1994	-0.00612	-0.00176	0.00303
1996	-0.00559	-0.000379484	0.00221
1998	-0.00548	0.000392837	0.00183
2000	-0.00579	-0.000637843	0.00201
2002	-0.00535	-0.00116	0.00153
2004	-0.00451	-0.000644201	0.00137
2006	-0.00517	0.000128119	0.00131
2008	-0.00468	-0.00049156	0.00118
2010	-0.00473	0.000335761	0.00138
2012	-0.00433	0.000290081	0.00154
2014	-0.00381	0.000174402	0.00152
2016	-0.00435	-3.32774e-05	0.00226
2018	-0.00433	-0.00171	0.00139
2020	-0.00429	-0.00198	-5.77299e-05
2022	-0.00396	0.000502685	-0.00128
2024	-0.00375	0.00162	-0.00202
2026	-0.00292	0.00162	-0.00146
2028	-0.00221	0.00134	-5.06071e-05
2030	-0.00297	0.00102	0.000479424
2032	-0.0029	0.00154	0.00127
2034	-0.0025	0.000957609	0.00108
2036	-0.00206	0.00114	0.00115
2038	-0.00242	0.00066325	0.000933546
2040	-0.00243	-0.000879429	0.00171
2042	-0.00188	-0.00152	0.00293
2044	-0.0019	-0.00181	0.00315
2046	-0.00218	-0.00146	0.00247
2048	-0.0015	-0.00184	0.00191
2050	-0.00222	-0.00325	0.00168
2052	-0.00204	-0.00445	0.000522761
2054	-0.000793952	-0.00376	0.00102
2056	-0.000433037	-0.00271	0.000633823
2058	-0.00184	-0.00274	-0.000192147
2060	-0.00216	-0.00187	-0.000994116
2062	-0.0015	-0.000750902	-0.00111
2064	-0.00101	-0.000415581	-0.000485055
2066	-0.000889459	-0.00033126	0.000416976
2068	-0.00102	-0.00129	0.000884007
2070	-0.0018	-0.00151	0.00101
2072	-0.00281	-0.00169	0.0018
2074	-0.00219	-0.000787978	0.00236
2076	-0.00172	1.93429e-05	0.00232
2078	-0.000932967	0.000698664	0.00303
2080	-0.00136	0.000177984	0.00256
2082	-0.0016	-0.000584695	0.00196
2084	-0.00070822	-0.00189	0.00165
2086	-9.63049e-05	-0.00276	0.00126
2088	4.56106e-05	-0.00147	0.00105
2090	-0.000485474	-0.000531521	0.000842345
2092	0.000121442	0.00104	0.000185375
2094	0.000741357	0.001	0.000455406
2096	0.000393272	0.00081107	0.000703437
2098	-0.000263812	0.0003136	0.00128
2100	-0.000679102	0.000127131	0.000900435
2102	-0.00122	0.000853661	0.00189
2104	-0.00153	1.71913e-05	0.00157
2106	-0.00177	-0.000193278	0.00154
2108	-0.00154	-0.000329748	0.00157
2110	-0.001	-0.000275218	0.000851858
2112	-0.00133	-0.000424688	0.000152743
2114	-0.00132	-0.000451157	0.000283628
2116	-0.00185	0.000198373	-0.000372488
2118	-0.00124	0.000238903	-0.00104
2120	-2.43397e-05	0.000441434	-0.000934718
2122	0.000448137	0.000517964	0.00138
2124	0.000158613	0.000722494	0.00134
2126	-0.000190911	0.00126	0.00146
2128	0.000288565	0.000357555	1.882e-05
2130	0.000832042	-0.000662915	-0.000731295
2132	0.000654518	0.000209615	-0.00103
2134	-0.000640006	0.000149146	0.000492474
2136	-0.00089153	-8.43242e-05	0.000958358
2138	-0.000252053	-0.000273794	-0.000376757
2140	-0.000109577	-0.000235264	-0.000530872
2142	-0.000157101	6.02667e-05	0.000586012
2144	-0.000680625	-0.0015	-0.000914103
2146	-0.00282	-0.00693	-0.00529
2148	-0.0104	-0.00941	-0.00767
2150	-0.03074	-0.00996	-0.00941
2152	-0.05524	-0.00864	-0.00957
2154	-0.08066	-0.00859	-0.0092
2156	-0.10619	-0.00785	-0.00901
2158	-0.13156	-0.00793	-0.01131
2160	-0.15752	-0.00831	-0.01237
2162	-0.18181	-0.00881	-0.01048
2164	-0.20499	-0.0075	-0.00807
2166	-0.22553	-0.00232	-0.00373
2168	-0.2377	0.000356989	-9.96725e-05
2170	-0.23649	0.00092663	0.00107
2172	-0.23018	0.000453271	0.00183
2174	-0.22202	0.000245912	0.00149
2176	-0.21117	-0.000411447	-0.000533094
2178	-0.19729	-0.000658806	-0.0018
2180	-0.18235	-0.000648165	-0.00145
2182	-0.16814	-0.0015	-0.00066966
2184	-0.15305	-0.00187	-4.05157e-05
2186	-0.13812	-0.000283242	-0.000337371
2188	-0.12367	0.00156	-4.52265e-05
2190	-0.11169	0.00136	0.000266918
2192	-0.1003	0.00134	-0.000636937
2194	-0.08935	0.00158	-0.00181
2196	-0.07886	0.00173	-0.00274
2198	-0.06957	0.00138	-0.00279
2200	-0.06229	0.00134	-0.00232
2202	-0.05524	0.00134	-0.00263
2204	-0.04834	0.00104	-0.00164
2206	-0.04259	0.000981168	-0.00115
2208	-0.0381	0.000974809	-0.0028
2210	-0.03447	0.00113	-0.00328
2212	-0.03203	0.00141	-0.00334
2214	-0.02874	0.00109	-0.00238
2216	-0.02572	0.000535373	-0.00224
2218	-0.02308	5.40144e-05	-0.00108
2220	-0.02096	0.000168655	0.000190087
2222	-0.01802	0.000441296	0.000791232
2224	-0.01548	0.000287937	0.000894376
2226	-0.01505	0.000178578	-0.00116
2228	-0.01483	0.000483219	-0.00234
2230	-0.01352	0.00015586	-0.00087519
2232	-0.01209	0.000334501	0.00128
2234	-0.0102	-4.68576e-05	0.00171
2236	-0.00957	-0.000354217	0.00122
2238	-0.00935	-0.000216576	0.0011
2240	-0.00832	0.000694065	0.00131
2242	-0.00874	0.00115	0.00173
2244	-0.00867	0.000982347	0.00144
2246	-0.00848	0.000963988	0.00152
2248	-0.00832	-0.000163371	0.000315112
2250	-0.00719	-0.00158	-0.000486744
2252	-0.00712	-0.00128	-0.000521599
2254	-0.00645	-0.000423448	-0.000404455
2256	-0.00573	0.000321193	0.00066469
2258	-0.00423	0.000219834	0.00106
2260	-0.00422	0.000605476	0.000538979
2262	-0.0042	0.00135	0.00195
2264	-0.00455	0.00149	0.00142
2266	-0.00426	0.00183	0.000784413
2268	-0.00405	0.00209	0.00159
2270	-0.00431	0.00184	0.00192
2272	-0.00418	0.000964322	0.00139
2274	-0.00325	0.000651963	0.000430991
2276	-0.00321	0.000387604	0.000467136
2278	-0.0032	0.00103	-0.000502719
2280	-0.00253	0.00235	-0.00169
2282	-0.00209	0.00221	-0.00094743
2284	-0.00288	0.00201	0.00123
2286	-0.00275	-8.51914e-05	0.00252
2288	-0.00219	-0.00064955	0.00251
2290	-0.00214	0.000299091	0.00198
2292	-0.00217	0.00135	0.000556293
2294	-0.00189	0.000934373	0.000439437
2296	-0.00205	0.000460014	0.000840582
2298	-0.00144	0.000744655	0.00102
2300	-0.00162	0.00122	0.00192
2302	-0.00185	0.000351937	0.00285
2304	-0.00172	-3.44224e-05	0.00276
2306	-0.00148	0.00135	0.00211
2308	-0.000746824	0.00124	0.0011
2310	-0.000583757	-0.0013	0.00154
2312	-0.00207	-0.00354	0.00277
2314	-0.00218	-0.00455	0.00328
2316	-0.00168	-0.00446	0.00357
2318	-0.00196	-0.00173	0.00336
2320	-0.00225	0.00266	0.00309
2322	-0.00239	0.00219	0.00322
2324	-0.00243	-3.70123e-05	0.00311
2326	-0.00179	-9.3713e-06	0.00242
2328	-0.00171	0.00224	0.00212
2330	-0.00148	0.00336	0.00221
2332	-0.000907023	0.00323	0.00177
2334	-0.00132	0.00312	0.00137
2336	-0.00188	0.00242	0.00261
2338	-0.00218	0.00179	0.00376
2340	-0.00198	0.000782181	0.00372
2342	-0.0012	0.00115	0.00351
2344	-0.000893623	0.000818043	0.00281
2346	-0.000603556	0.00151	0.00258
2348	-0.000622421	0.00231	0.00313
2350	-0.000748476	0.00199	0.00259
2352	-0.000982531	0.00176	0.00245
2354	-7.25863e-05	0.000514197	0.00195
2356	0.000743359	0.00191	0.00152
2358	0.000329304	0.00171	0.00143
2360	-0.0012	0.00069549	0.00124
2362	-0.00116	0.000352921	0.00209
2364	0.000229138	0.00117	0.00241
2366	0.00103	0.0012	0.00151
2368	0.000267028	-0.00102	0.00245
2370	-0.000367027	-0.00133	0.00391
2372	-0.000170082	0.000852076	0.003
2374	0.000189863	0.0012	0.0019
2376	0.000569808	0.000602938	0.00173
2378	0.000485753	-0.000432631	0.00123
2380	0.000230698	-0.00158	0.00101
2382	-0.000125357	-0.000975769	6.0811e-05
2384	0.000300588	-0.000542338	-0.000362608
2386	0.000567533	-3.29071e-05	0.000351972
2388	0.000777478	0.000524524	0.000537553
2390	0.000810423	1.29548e-05	0.000229133
2392	0.000607368	-0.000973614	-0.000269286
2394	0.000323313	-0.000940181	-0.000925706
2396	0.000930257	-4.71102e-05	-0.000293125
2398	-0.000107798	0.00174	0.000693456
2400	-0.000699853	0.00183	0.00118
2402	-0.000275908	0.00195	0.00158
2404	0.000570037	-9.58279e-05	0.00114
2406	-0.000846018	-0.00633	-0.00208
2408	-0.00873	-0.00998	-0.00446
2410	-0.02846	-0.01	-0.00586
2412	-0.05202	-0.01015	-0.00651
2414	-0.07548	-0.01032	-0.00737
2416	-0.1002	-0.01057	-0.00844
2418	-0.12471	-0.01145	-0.00891
2420	-0.15028	-0.01116	-0.00836
2422	-0.17389	-0.01154	-0.00792
2424	-0.19559	-0.01057	-0.00719
2426	-0.21551	-0.00543	-0.00406
2428	-0.22773	-0.00159	-0.00128
2430	-0.22747	-0.00064591	-0.000170435
2432	-0.22211	-0.00073584	0.000340036
2434	-0.21461	-0.000636769	0.000417507
2436	-0.20414	-0.000118698	0.000888978
2438	-0.19221	-0.000301628	0.00187
2440	-0.17898	0.000110443	0.00135
2442	-0.16546	0.000272513	0.00115
2444	-0.15137	7.5584e-05	0.00149
2446	-0.13764	0.00124	0.00171
2448	-0.12367	0.00161	0.000640804
2450	-0.1108	0.00154	-0.000203725
2452	-0.09954	0.00186	-0.000482254
2454	-0.08941	0.00199	0.000488217
2456	-0.08013	0.00224	-0.000114312
2458	-0.0713	0.00185	0.000232158
2460	-0.06365	0.00147	0.000770629
2462	-0.05636	0.00119	0.0002741
2464	-0.05009	0.00193	0.000259571
2466	-0.04476	0.00173	0.000508042
2468	-0.03965	0.000386862	0.000820513
2470	-0.03614	-4.44163e-05	7.89844e-05
2472	-0.03218	-0.000646694	-0.000601545
2474	-0.0288	-0.000729973	-0.000596074
2476	-0.026	-0.000895251	-0.000608603
2478	-0.02221	-0.00183	-0.00102
2480	-0.01988	-0.000811807	0.00108
2482	-0.01907	-0.00109	0.00283
2484	-0.01801	-0.00208	0.00273
2486	-0.01586	-0.00192	0.00334
2488	-0.01336	-0.00101	0.00308
2490	-0.01277	0.000403802	0.00286
2492	-0.01219	0.000943524	0.00276
2494	-0.01015	0.00116	0.00247
2496	-0.00901	0.000983968	0.00212
2498	-0.00913	0.00070469	0.0015
2500	-0.00936	-0.000687588	0.00146
2502	-0.00846	-0.00108	-0.00025948
2504	-0.00839	-0.000585145	-0.000540009
2506	-0.00782	8.25773e-05	0.000498462
2508	-0.00653	0.000156299	0.00135
2510	-0.00598	0.000460021	0.0017
2512	-0.00566	0.000880743	0.00169
2514	-0.00561	0.000464465	0.00134
2516	-0.00512	-0.000479813	0.00112
2518	-0.00428	-0.000614091	0.00206
2520	-0.0039	0.00060063	0.00194
2522	-0.00361	0.0014	0.00065423
2524	-0.00337	0.000822074	0.00121
2526	-0.00433	0.000234796	0.00248
2528	-0.00436	-0.000576482	0.00197
2530	-0.00361	-0.00095576	0.00191
2532	-0.00338	-0.00121	0.00223
2534	-0.00375	-0.000903316	0.00195
2536	-0.00366	-0.00134	0.00229
2538	-0.0035	-0.00186	0.00156
2540	-0.00274	-0.00136	0.00163
2542	-0.00265	-0.000363429	0.00285
2544	-0.00251	-0.000140707	0.00321
2546	-0.0018	-0.000518985	0.00287
2548	-0.00195	0.000334737	0.00179
2550	-0.0027	0.000858458	0.00103
2552	-0.00277	0.00078118	0.000605295
2554	-0.00298	0.00171	0.00126
2556	-0.00304	0.00109	0.00225
2558	-0.00295	-0.000606654	0.00168
2560	-0.00195	-0.00284	0.00246
2562	-0.00207	-0.00263	0.00287
2564	-0.00318	0.000554512	0.00234
2566	-0.0028	0.00205	0.00256
2568	-0.00219	0.00181	0.00288
2570	-0.00125	0.00142	0.0025
2572	-0.00228	0.000716399	0.00298
2574	-0.00224	0.000900121	0.00268
2576	-0.00161	0.0011	0.000714946
2578	-0.00311	0.00101	0.000130417
2580	-0.00291	-0.000239513	0.000927888
2582	-0.00193	0.000291685	0.00127
2584	-0.0015	0.000373882	0.00149
2586	-0.00168	-0.000903921	0.00251
2588	-0.00126	-0.00173	0.00223
2590	-0.00145	-0.00165	0.0019
2592	-0.000991395	-0.000238329	0.00196
2594	-0.00122	0.000846868	0.00188
2596	-0.00122	0.000428065	0.00156
2598	-0.000124749	0.000176262	0.00154
2600	-0.000366201	-5.75404e-05	0.00158
2602	-0.00112	-0.000469343	0.00141
2604	-0.00152	-0.000718146	0.000892616
2606	-0.000641554	-0.000429949	0.000224544
2608	-0.000605005	-0.00108	-0.000581528
2610	-0.00109	-0.000786554	-0.000353601
2612	-0.000299908	-0.000134357	0.000442327
2614	-0.000379359	0.00106	0.000660254
2616	-0.00137	0.00142	0.000387182
2618	-0.00227	0.000900235	0.00070211
2620	-0.00175	1.04318e-05	1.60373e-05
2622	-0.00139	0.000865629	0.000220965
2624	-0.00144	0.00155	7.98925e-05
2626	-0.000551066	0.00194	-0.00061618
2628	-0.000435517	0.000865221	-0.000348252
2630	-4.49687e-05	0.000642418	-0.000140325
2632	-0.00119	-1.43848e-05	-2.2397e-05
2634	-0.000823871	-0.000891188	0.000271531
2636	-0.000327322	-0.00068999	0.000112458
2638	-0.000451774	-0.000398793	-0.000124614
2640	0.000301775	-0.000390811	-0.00123
2642	0.000742324	-0.000675657	-0.00135
2644	0.000610873	0.00111	-0.00153
2646	-0.000208578	0.00223	-0.00145
2648	-0.00070403	0.00269	-0.00108
2650	0.000449519	-0.00049504	-0.000458048
2652	-3.93193e-06	-0.00212	-0.000856121
2654	0.000115617	-0.000951732	-0.000239193
2656	6.93582e-05	-0.000450578	0.000568647
2658	0.000324139	0.00104	0.000935929
2660	-0.00043208	0.00257	0.001
2662	8.07003e-05	0.00171	0.00101
2664	-0.000146519	0.000268039	-0.000395224
2666	-0.0018	-0.00492	-0.0047
2668	-0.00834	-0.00904	-0.00729
2670	-0.02726	-0.00995	-0.0074
2672	-0.04979	-0.00852	-0.00754
2674	-0.07155	-0.00806	-0.00858
2676	-0.09449	-0.0087	-0.00828
2678	-0.11793	-0.00923	-0.00899
2680	-0.14183	-0.01061	-0.01075
2682	-0.16452	-0.01014	-0.01195
2684	-0.18677	-0.00809	-0.01199
2686	-0.20586	-0.00192	-0.00985
2688	-0.2183	0.00159	-0.00619
2690	-0.21954	0.00153	-0.00392
2692	-0.21503	0.000492197	-0.00395
2694	-0.20848	-0.00139	-0.00372
2696	-0.1993	-0.00111	-0.00223
2698	-0.18799	-0.00071434	-0.00169
2700	-0.17578	0.00032827	-0.00213
2702	-0.16293	0.00171	-0.00244
2704	-0.14862	0.00144	-0.00307
2706	-0.13414	0.000409046	-0.00388
2708	-0.12145	0.00209	-0.00428
2710	-0.10983	0.00199	-0.00371
2712	-0.09797	0.00169	-0.00402
2714	-0.08738	0.00203	-0.00388
2716	-0.07788	0.00299	-0.00356
2718	-0.06923	0.00264	-0.00252
2720	-0.06163	0.0025	-0.00254
2722	-0.05483	0.0028	-0.00201
2724	-0.04955	0.00296	-0.00193
2726	-0.04409	0.00376	-0.0024
2728	-0.03929	0.00386	-0.00308
2730	-0.03503	0.00402	-0.00302
2732	-0.03115	0.00294	-0.00318
2734	-0.0277	0.00128	-0.00386
2736	-0.02506	-0.000460074	-0.00517
2738	-0.02273	-0.00104	-0.00542
2740	-0.02068	-0.00143	-0.00416
2742	-0.019	-0.00104	-0.00335
2744	-0.01744	-0.00124	-0.00176
2746	-0.0156	4.95534e-05	-0.0026
2748	-0.01425	0.00178	-0.00339
2750	-0.01319	0.00227	-0.00332
2752	-0.01206	0.00149	-0.00308
2754	-0.01087	7.02549e-05	-0.00336
2756	-0.00943	-0.00102	-0.00251
2758	-0.00795	-0.00168	-0.00235
2760	-0.00777	-0.00192	-0.00241
2762	-0.0072	-0.000408044	-0.0024
2764	-0.00664	0.0012	-0.00219
2766	-0.00676	0.000945807	-0.00275
2768	-0.00651	0.000669733	-0.0022
2770	-0.0054	0.00116	-0.00195
2772	-0.00547	0.00121	-0.00142
2774	-0.00501	0.000251509	-0.000897473
2776	-0.006	0.000799434	-0.000662593
2778	-0.00639	0.00111	-0.000250714
2780	-0.00546	0.00215	-0.000473834
2782	-0.00427	0.00072421	-0.00217
2784	-0.00347	0.000305136	-0.00346
2786	-0.00382	0.0014	-0.00214
2788	-0.00403	0.00392	-0.00119
2790	-0.00351	0.00488	-0.000287436
2792	-0.00293	0.00432	0.000386443
2794	-0.00258	0.00341	0.000710323
2796	-0.00214	0.00319	6.72027e-05
2798	-0.00159	0.00334	-0.00176
2800	-0.00182	0.0045	-0.00278
2802	-0.00295	0.00389	-0.00201
2804	-0.00211	0.00251	-0.00176
2806	-0.00192	0.00198	-0.00279
2808	-0.00194	0.00164	-0.00324
2810	-0.00322	0.000857166	-0.00273
2812	-0.0031	0.00128	-0.00268
2814	-0.0026	0.000914016	-0.0022
2816	-0.00273	0.000238942	-0.0021
2818	-0.00224	0.000365867	-0.00274
2820	-0.0019	7.67926e-05	-0.00332
2822	-0.00164	-4.4282e-05	-0.00238
2824	-0.00133	0.000974643	-0.00218
2826	-0.00145	0.00212	-0.00135
2828	-0.00149	0.00168	-0.000333724
2830	-0.000693971	0.00147	0.000301156
2832	-0.000693459	0.00131	-0.000311964
2834	-0.000243948	0.0012	-0.000452085
2836	-0.00109	0.000610196	-0.00213
2838	-0.00129	0.00125	-0.0027
2840	-0.000220413	0.00138	-0.00127
2842	0.000552098	0.00211	8.74338e-05
2844	0.00085461	0.0029	0.000778313
2846	0.00127	0.00259	0.000576193
2848	0.000153633	0.0027	-0.000371927
2850	0.000279144	0.00292	-0.000566048
2852	0.00104	0.0032	-0.000734168
2854	0.000821167	0.00286	-0.00153
2856	0.000328679	0.00214	-0.00323
2858	0.00055719	0.00249	-0.00242
2860	0.000468702	0.00274	-0.00111
2862	0.000228213	0.00267	-0.00184
2864	0.000678725	0.00231	-0.0024
2866	-0.000705763	0.00153	-0.00319
2868	-0.000640252	0.00195	-0.00307
2870	0.00016326	0.00147	-0.00322
2872	0.000642771	0.000998853	-0.00435
2874	0.00108	0.000503778	-0.00459
2876	0.000918794	0.000391703	-0.00278
2878	0.00135	0.000182629	-0.0024
2880	0.00177	6.75541e-05	-0.00276
2882	0.00154	0.001	-0.00319
2884	0.00094384	0.00269	-0.00317
2886	0.000993352	0.00374	-0.00349
2888	0.00108	0.00401	-0.00401
2890	0.000769375	0.00422	-0.0032
2892	0.000596886	0.00343	-0.00363
2894	0.000821398	0.00294	-0.00259
2896	0.00196	0.00157	-0.00205
2898	0.00212	0.00131	-0.00167
2900	0.0019	0.00101	-0.000700057
2902	0.000750213	-0.000657073	-0.000134
2904	0.000291921	-0.00102	0.000429683
2906	0.000186629	-0.000134684	-0.000294635
2908	0.000299336	-0.000172989	-0.000436952
2910	0.000110044	0.000942706	-0.00124
2912	0.000549752	0.0008994	-0.00101
2914	0.00105	0.000952095	-0.000565904
2916	0.00161	0.00061979	-0.000593222
2918	0.00188	0.000817485	-0.00139
2920	0.0018	0.00121	-0.00194
2922	0.0016	0.000618874	-0.00213
2924	0.000886997	-0.00164	-0.00454
2926	-0.000999295	-0.00699	-0.0079
2928	-0.00678	-0.01089	-0.00949
2930	-0.023	-0.01237	-0.00987
2932	-0.04321	-0.01427	-0.00965
2934	-0.06466	-0.01634	-0.00968
2936	-0.08674	-0.01408	-0.00851
2938	-0.10932	-0.01115	-0.00788
2940	-0.13069	-0.01011	-0.0086
2942	-0.15257	-0.01058	-0.00871
2944	-0.17274	-0.00915	-0.00725
2946	-0.19034	-0.00453	-0.00219
2948	-0.20247	-0.00133	0.00156
2950	-0.20477	-0.000760686	0.00182
2952	-0.20244	-0.00102	0.000283064
2954	-0.19721	-2.71225e-05	-0.000879253
2956	-0.18936	0.00038116	-0.00156
2958	-0.17941	0.000765442	-0.00194
2960	-0.16828	0.000579724	-0.00172
2962	-0.15558	0.00109	-0.00234
2964	-0.14322	0.00205	-0.00243
2966	-0.13092	0.00172	-0.00259
2968	-0.11883	0.00148	-0.00346
2970	-0.10734	0.00147	-0.0031
2972	-0.09661	0.0014	-0.00373
2974	-0.08648	0.00186	-0.00397
2976	-0.07742	0.00215	-0.00294
2978	-0.06904	0.00174	-0.00202
2980	-0.0616	0.00127	-0.00193
2982	-0.05444	0.000318826	-0.00159
2984	-0.04904	6.51077e-05	-0.00219
2986	-0.04367	0.00072039	-0.00165
2988	-0.03877	0.00145	-0.00131
2990	-0.03532	0.00145	-0.002
2992	-0.03271	0.000314236	-0.00216
2994	-0.03073	0.000529518	-0.00154
2996	-0.02779	-0.0004782	-0.00114
2998	-0.02413	-0.000592918	-0.000648498
3000	-0.02107	-0.000190636	-0.00126
3002	-0.01975	0.000892646	-0.00113
3004	-0.01852	0.00243	-0.00113
3006	-0.01792	0.00263	-0.000408547
3008	-0.0162	0.00165	-0.000402059
3010	-0.0144	0.00137	-0.000626571
3012	-0.01384	0.00187	-0.000822083
3014	-0.01243	0.00198	-0.000552595
3016	-0.01142	0.00236	-0.000535107
3018	-0.01162	0.00295	-0.00132
3020	-0.01076	0.00259	-0.00266
3022	-0.00939	0.00138	-0.00271
3024	-0.00821	0.000653748	-0.00206
3026	-0.0077	0.00094203	-0.000908667
3028	-0.00685	0.000209312	-0.000495179
3030	-0.00622	0.000589594	-0.000412691
3032	-0.00633	0.00282	-0.000379204
3034	-0.00551	0.00401	-0.00129
3036	-0.00473	0.00428	-0.0019
3038	-0.0051	0.00397	-0.00246
3040	-0.00467	0.00285	-0.00243
3042	-0.00495	0.00359	-0.0021
3044	-0.00442	0.00411	-0.00222
3046	-0.00327	0.00354	-0.00251
3048	-0.00315	0.00337	-0.00229
3050	-0.00319	0.00341	-0.00131
3052	-0.00366	0.004	-0.0013
3054	-0.00362	0.00354	-0.00182
3056	-0.00358	0.00231	-0.00169
3058	-0.0039	0.00241	-0.00194
3060	-0.00375	0.00273	-0.00262
3062	-0.00416	0.00127	-0.00202
3064	-0.00423	0.0011	-0.00111
3066	-0.00333	0.00127	-0.00169
3068	-0.00202	0.00302	-0.00236
3070	-0.00183	0.00328	-0.00233
3072	-0.00274	0.00339	-0.00146
3074	-0.00269	0.00154	-0.000570957
3076	-0.002	-8.49197e-05	-0.00146
3078	-0.00277	0.00108	-0.000972981
3080	-0.00189	0.0025	-0.00161
3082	-0.00142	0.00355	-0.000984005
3084	-0.00154	0.00329	-0.000798517
3086	-0.00271	0.00316	-0.000420029
3088	-0.0032	0.0032	-0.000409541
3090	-0.00254	0.00216	0.000204946
3092	-0.000919799	0.00242	0.000603434
3094	-0.000568426	0.00255	0.000184922
3096	-0.00105	0.00259	0.00014041
3098	-0.000152682	0.00309	0.000262898
3100	-0.00044231	0.00326	-0.000147614
3102	0.000163063	0.00385	-0.000885126
3104	-0.00125	0.00291	-0.00132
3106	-0.00198	0.00288	-0.00113
3108	-0.00194	0.0034	-0.000839662
3110	-0.00123	0.00382	-0.000876174
3112	-0.000919076	0.0023	-0.00155
3114	-0.000201703	0.00166	-0.000745198
3116	8.46688e-05	0.00278	-0.00036671
3118	4.90411e-05	0.00318	-0.000845222
3120	-0.000267587	0.00307	-0.00175
3122	-0.000279214	0.00271	-0.00208
3124	-0.000394842	-6.31514e-05	-0.00335
3126	-4.69651e-07	-0.00101	-0.00401
3128	2.49027e-05	0.00226	-0.0027
3130	3.7275e-05	0.00483	-0.00262
3132	-0.000452353	0.00479	-0.00278
3134	-0.00076298	0.00547	-0.00148
3136	2.03919e-05	0.00531	-0.00154
3138	-0.000839236	0.00445	-0.00132
3140	-0.00182	0.00343	-0.00155
3142	-0.00129	0.00253	-0.00297
3144	-0.000529119	0.00272	-0.00299
3146	-0.000426747	0.00264	-0.00265
3148	0.000195626	0.00298	-0.00342
3150	0.000402484	0.00236	-0.00389
3152	8.63359e-05	0.00288	-0.00453
3154	-0.000623812	0.00337	-0.00323
3156	-0.00041496	0.00309	-0.00132
3158	-0.000311107	0.00232	0.000134242
3160	-8.52552e-05	0.0014	0.000515033
3162	0.000209597	0.000802011	0.000347825
3164	-4.85507e-05	0.000866774	0.000663617
3166	-7.76985e-05	-0.000732463	0.000616409
3168	-0.000590846	-0.00342	0.0005002
3170	0.000243006	-0.00539	0.000202992
3172	0.000357858	-0.00566	0.000649784
3174	0.00029771	-0.00468	0.00108
3176	0.000556563	-0.00103	-0.00142
3178	0.000373415	0.00242	-0.00216
3180	0.000197267	0.00351	-0.000595049
3182	-0.000314881	0.00408	0.000612743
3184	0.000603972	0.00364	-0.000151465
3186	-0.000857176	-0.00139	-0.0038
3188	-0.00648	-0.00758	-0.00634
3190	-0.0217	-0.01052	-0.00678
3192	-0.04019	-0.01069	-0.0064
3194	-0.05887	-0.01	-0.00582
3196	-0.07895	-0.00911	-0.00606
3198	-0.09999	-0.00862	-0.00613
3200	-0.12087	-0.00935	-0.00711
3202	-0.14072	-0.01078	-0.00736
3204	-0.15971	-0.01055	-0.00635
3206	-0.17586	-0.00575	-0.00263
3208	-0.18761	-0.00129	0.000470036
3210	-0.18997	-0.000485218	0.000587681
3212	-0.18867	-0.00273	0.000585515
3214	-0.18455	-0.00355	0.000624349
3216	-0.17773	-0.00312	0.000293184
3218	-0.16819	-0.0024	0.000652018
3220	-0.15814	-0.00271	0.00128
3222	-0.1472	-0.00284	0.00184
3224	-0.13654	-0.00299	0.00177
3226	-0.12518	-0.00333	0.000648356
3228	-0.11401	-0.00169	-0.00169
3230	-0.10424	-0.00147	-0.00163
3232	-0.09404	-0.00148	-0.000374141
3234	-0.08471	-0.00087981	0.000419693
3236	-0.07602	-0.000783443	0.000911527
3238	-0.06865	-0.00108	0.00137
3240	-0.06088	-0.0013	0.00169
3242	-0.05426	-0.00192	0.00084203
3244	-0.04833	-0.00249	0.000474865
3246	-0.04421	-0.00234	0.00121
3248	-0.04006	-0.00187	0.00161
3250	-0.03482	-0.00125	0.00178
3252	-0.03147	-0.00143	0.00148
3254	-0.0288	-0.00227	0.000966036
3256	-0.0257	-0.00319	-0.000498129
3258	-0.02322	-0.00354	-0.00164
3260	-0.02142	-0.0032	-0.00105
3262	-0.02004	-0.00285	-0.000647626
3264	-0.01788	-0.00196	0.000367208
3266	-0.01665	-0.00113	0.000699042
3268	-0.01503	-0.000907565	0.000353877
3270	-0.01366	0.000159803	0.00111
3272	-0.01233	0.00037717	0.00134
3274	-0.01139	0.000505537	0.00141
3276	-0.01049	0.000618905	0.000908214
3278	-0.00947	0.000577272	0.00141
3280	-0.00922	0.000141639	0.00164
3282	-0.00876	-0.000361993	0.00172
3284	-0.00929	-6.8626e-05	0.00182
3286	-0.00879	0.000789741	0.00176
3288	-0.0082	4.51087e-05	0.00193
3290	-0.0081	-0.000629524	0.00233
3292	-0.00727	-0.000666157	0.00222
3294	-0.00666	-0.00104	0.00264
3296	-0.00664	-0.00177	0.00205
3298	-0.00633	-0.000604054	0.0013
3300	-0.00583	-0.00147	0.00165
3302	-0.00613	-0.00184	0.00199
3304	-0.00634	-0.00174	0.00133
3306	-0.00587	-0.00165	0.0012
3308	-0.0053	-0.00113	0.00137
3310	-0.00422	-0.00206	0.00136
3312	-0.00357	-0.00204	0.0013
3314	-0.004	-0.00103	0.00168
3316	-0.00447	-0.00153	0.00199
3318	-0.00339	-0.00221	0.000564735
3320	-0.00328	-0.00268	-0.00017443
3322	-0.00317	-0.00324	-0.000601596
3324	-0.00391	-0.00188	0.000493238
3326	-0.00416	-0.000860912	0.00161
3328	-0.00425	-0.000444544	0.00288
3330	-0.00406	-0.000371177	0.0028
3332	-0.00316	-0.000502809	0.00183
3334	-0.0034	-0.000351442	0.00185
3336	-0.00404	-0.00141	0.00115
3338	-0.00342	-0.00157	0.00124
3340	-0.00294	-0.00228	0.00312
3342	-0.003	-0.00216	0.00434
3344	-0.00383	-0.00209	0.00412
3346	-0.00423	-0.00106	0.0042
3348	-0.0034	-0.00123	0.00365
3350	-0.0027	-0.00102	0.00317
3352	-0.00262	-0.000365136	0.00371
3354	-0.00262	-0.000632769	0.00378
3356	-0.00271	-0.0011	0.00263
3358	-0.00293	-0.00133	0.00176
3360	-0.00213	-0.00166	6.12566e-05
3362	-0.00195	-0.00105	-0.00173
3364	-0.00287	-0.000996932	-0.00315
3366	-0.00335	-0.00135	-0.00178
3368	-0.00193	-0.00273	-6.64061e-05
3370	-0.000882116	-0.00237	0.00121
3372	-0.000987888	-0.000927462	0.00215
3374	-0.00147	-0.000201309	0.00165
3376	-0.00162	0.000273096	0.000445931
3378	-0.00193	-0.000192498	0.000846766
3380	-0.00123	-0.000769092	0.0016
3382	-0.00107	-0.004	0.00193
3384	-0.00125	-0.00488	0.00244
3386	-0.00141	-0.0031	0.00344
3388	-0.00102	-0.00124	0.00383
3390	-0.00117	-0.000268064	0.00364
3392	-0.00182	0.000300342	0.00395
3394	-0.00189	0.00101	0.00337
3396	-0.00154	0.000906153	0.0027
3398	-0.00198	0.000665558	0.00325
3400	-0.0018	-0.000383036	0.00324
3402	-0.00138	0.00031437	0.00241
3404	-0.00198	0.00105	0.00182
3406	-0.0011	0.00131	0.000432099
3408	-0.000751059	0.00137	-0.000439352
3410	-0.000735545	0.00122	-6.98032e-05
3412	-0.00030803	0.000518398	2.57457e-05
3414	-0.000669516	-0.000554196	-0.000187705
3416	-0.000874002	-0.00146	-0.000772156
3418	-0.00208	-0.000555385	-0.000502607
3420	-0.00152	0.000145021	0.000308941
3422	-0.000613459	0.000437426	0.00055149
3424	0.000333055	0.000179832	4.90394e-05
3426	0.00037057	0.000661237	-0.000422412
3428	0.00152	0.00113	-0.000745863
3430	0.000497598	0.00115	-0.000325314
3432	8.21123e-05	0.000747454	-0.000222765
3434	0.000339627	0.00040786	-0.000588216
3436	-0.000366859	-3.01663e-05	8.5333e-05
3438	-0.000773345	-0.000594407	0.000338882
3440	0.000252169	-0.000975648	0.000835431
3442	-0.000711316	-0.00050489	0.00159
3444	6.91979e-05	-0.00108	0.000979529
3446	-0.00163	-0.00605	-0.00264
3448	-0.00609	-0.01044	-0.00598
3450	-0.01867	-0.01306	-0.00701
3452	-0.03497	-0.01376	-0.00782
3454	-0.05159	-0.01291	-0.00831
3456	-0.06985	-0.01156	-0.00761
3458	-0.08819	-0.01036	-0.00712
3460	-0.10628	-0.00999	-0.00699
3462	-0.12523	-0.00997	-0.00825
3464	-0.14272	-0.01111	-0.00686
3466	-0.15763	-0.00882	-0.00418
3468	-0.16725	-0.00461	-0.0012
3470	-0.17105	-0.00106	0.000972449
3472	-0.16856	0.000574494	0.000353941
3474	-0.16527	0.00131	-0.000422566
3476	-0.15951	0.0027	-0.0011
3478	-0.15173	0.00273	-0.00117
3480	-0.14311	0.00162	-0.000725089
3482	-0.13319	0.000467288	-0.000496597
3484	-0.12342	-0.000436953	-0.000145105
3486	-0.11467	0.000551806	0.000683388
3488	-0.10558	0.00231	0.00027888
3490	-0.09559	0.00302	-0.000978627
3492	-0.08624	0.00267	-0.00244
3494	-0.07756	0.00206	-0.00318
3496	-0.07009	0.0007066	-0.00356
3498	-0.0628	0.000748471	-0.00261
3500	-0.05659	0.000950046	-0.00268
3502	-0.0509	0.00101	-0.0028
3504	-0.04587	0.000981194	-0.00208
3506	-0.04199	0.00172	-0.0013
3508	-0.03748	0.00157	-0.00118
3510	-0.03314	0.000211918	-0.00155
3512	-0.02947	-0.000294508	-0.00115
3514	-0.02569	-0.000342934	-0.000849719
3516	-0.02303	0.000185641	0.000460774
3518	-0.02113	-0.000261785	0.00119
3520	-0.01948	-0.000944211	0.000344758
3522	-0.0185	-0.000230636	0.000779251
3524	-0.0171	-6.90619e-05	0.000990743
3526	-0.01619	0.000292513	-0.000120765
3528	-0.01393	0.000460087	-0.000590272
3530	-0.01232	0.000896661	-0.00173
3532	-0.0114	0.000918236	-0.00222
3534	-0.01041	0.00229	-0.00127
3536	-0.0098	0.00258	-0.000259303
3538	-0.0091	0.00228	-0.00011581
3540	-0.00822	0.00143	-0.000128318
3542	-0.0076	0.000172107	0.000454174
3544	-0.00598	-0.000144318	0.00123
3546	-0.00473	-0.000357744	0.00184
3548	-0.00509	0.000916831	0.00147
3550	-0.0051	0.00161	0.000692144
3552	-0.00554	0.00208	0.000384636
3554	-0.00571	0.00144	0.000227129
3556	-0.00553	0.0019	0.000460621
3558	-0.00478	0.00197	0.000615113
3560	-0.00416	0.000841277	0.00133
3562	-0.00444	0.00108	0.00122
3564	-0.00443	0.00149	0.00137
3566	-0.00441	0.000769	0.0014
3568	-0.00379	0.000497574	0.00186
3570	-0.00434	0.00111	0.00129
3572	-0.00481	0.00124	0.00093256
3574	-0.00403	0.000442297	0.00128
3576	-0.00256	-0.000805128	0.00148
3578	-0.00153	-0.000446554	0.00117
3580	-0.00117	0.000322021	0.00039153
3582	-0.00158	6.95949e-05	-0.000290978
3584	-0.00237	-0.00318	-2.14856e-05
3586	-0.00216	-0.00538	0.000198007
3588	-0.00187	-0.00369	0.000534499
3590	-0.00191	0.00131	0.000941992
3592	-0.000862858	0.00341	0.00122
3594	-0.000509145	0.00365	0.00176
3596	-0.00175	0.00312	0.00215
3598	-0.00155	0.00237	0.00177
3600	-0.0026	0.00294	5.14534e-05
3602	-0.00154	0.00249	-0.000627054
3604	-0.00142	0.00171	0.000699438
3606	-0.000791872	0.00116	0.00234
3608	-0.00128	0.00112	0.00331
3610	-0.00168	0.000477636	0.00418
3612	-0.00162	0.000623211	0.00324
3614	-0.0015	-7.52151e-05	0.00219
3616	-0.00174	-0.00117	0.00238
3618	-0.00248	-0.00162	0.00202
3620	-0.00229	-0.00218	0.00152
3622	-0.00207	-0.0017	0.00107
3624	-0.00119	-0.00058198	0.000840362
3626	-0.000562749	-0.000564185	0.000814854
3628	-0.000981037	0.000310611	0.000529347
3630	-0.000985325	0.000523406	0.000448839
3632	-0.000152612	0.000611202	9.73315e-05
3634	-5.90016e-06	0.000556997	-0.000368176
3636	-0.000999188	-0.000178207	0.000222316
3638	-0.0016	0.000326588	0.000500809
3640	-0.000738763	0.000692384	0.000312301
3642	-0.000823051	0.00133	0.000204104
3644	-0.000216732	0.00188	-0.000882544
3646	0.000234292	0.00189	-0.000611193
3648	-1.7685e-05	0.00179	-0.000259841
3650	0.000171338	0.000514361	0.00054251
3652	-7.76381e-05	-5.88434e-05	0.000531862
3654	-0.000206615	-0.000431048	0.0019
3656	0.000170409	-0.000727252	0.00308
3658	0.000497432	-0.000101457	0.00236
3660	0.000471456	-0.00204	0.00243
3662	0.000173479	-0.00431	0.00259
3664	0.000193503	-0.00365	0.00302
3666	-0.000433474	-0.00156	0.00243
3668	-0.000587451	-0.000418479	0.002
3670	0.000495573	-8.8684e-05	0.00148
3672	0.000104596	0.000149112	0.000859377
3674	0.00016562	3.7907e-05	0.00146
3676	0.000434643	-0.000155297	0.00169
3678	3.26666e-05	-0.000185502	0.00139
3680	-0.00057831	0.000506294	0.00123
3682	0.000114713	0.00116	0.00104
3684	-0.000339263	0.000337071	0.000134486
3686	-0.00013024	-0.000645145	-0.00164
3688	0.000391784	-0.000220361	-0.00143
3690	0.000506807	4.42354e-06	-0.00111
3692	-8.1693e-06	-0.000801792	-0.00105
3694	-0.000155146	-0.000636008	-0.00131
3696	-0.000372122	-0.00117	-0.000997404
3698	-2.2099e-05	-0.00161	-0.000116053
3700	0.000316924	-0.000178655	0.00104
3702	4.99479e-05	0.000844129	0.00137
3704	-0.000919162	0.000978914	0.00115
3706	-0.0019	-0.00349	-0.00319
3708	-0.00515	-0.0085	-0.00794
3710	-0.01634	-0.01048	-0.01004
3712	-0.03162	-0.0114	-0.00979
3714	-0.04701	-0.01198	-0.00903
3716	-0.06217	-0.01117	-0.00867
3718	-0.07786	-0.01069	-0.00829
3720	-0.09268	-0.0109	-0.00815
3722	-0.10888	-0.01133	-0.0083
3724	-0.12453	-0.0116	-0.00804
3726	-0.13786	-0.00714	-0.0047
3728	-0.14697	-0.00256	-0.0016
3730	-0.14922	0.00011211	-0.00194
3732	-0.14818	-0.000100106	-0.00266
3734	-0.14514	-0.000915321	-0.00374
3736	-0.14116	-0.001	-0.00454
3738	-0.13528	-0.000602753	-0.00463
3740	-0.12784	0.000890032	-0.00499
3742	-0.12028	0.00174	-0.00442
3744	-0.1127	0.00267	-0.00433
3746	-0.10334	0.00256	-0.00328
3748	-0.09364	0.00213	-0.000502825
3750	-0.08636	0.00192	0.00118
3752	-0.07853	0.00125	0.00148
3754	-0.07144	0.00108	0.00178
3756	-0.06505	0.000904538	0.00232
3758	-0.05871	7.84663e-06	0.00174
3760	-0.0528	0.000688155	0.000933721
3762	-0.04699	0.00185	0.00143
3764	-0.04212	0.00142	0.00145
3766	-0.03782	-0.00087992	0.000474494
3768	-0.0339	-0.00352	-0.000591915
3770	-0.03065	-0.00305	-0.000399324
3772	-0.02812	-0.000192994	0.000324267
3774	-0.0259	0.00165	0.000439858
3776	-0.02357	0.00233	-0.000108551
3778	-0.02092	0.00165	-0.00047996
3780	-0.01889	0.00052824	0.000320631
3782	-0.01656	0.000780548	0.0011
3784	-0.015	0.000969857	0.000382812
3786	-0.01416	0.000137165	-0.000108597
3788	-0.01305	-3.35264e-05	-0.000156006
3790	-0.01264	0.000374782	-0.000645415
3792	-0.01162	0.000614091	-0.000691824
3794	-0.01042	-0.000237601	-0.00104
3796	-0.00939	-4.02925e-05	-0.00236
3798	-0.00863	-0.000421984	-0.00332
3800	-0.00828	0.000133324	-0.00382
3802	-0.00829	0.000958633	-0.00619
3804	-0.0079	0.000105941	-0.00591
3806	-0.00754	-0.00090175	-0.0042
3808	-0.00634	-0.000757442	-0.00211
3810	-0.00635	4.88668e-05	-0.000994505
3812	-0.00574	-0.000245825	-0.000981914
3814	-0.00478	0.000158484	-0.00131
3816	-0.00368	-0.000963208	-0.000108732
3818	-0.00338	-0.00106	0.000470859
3820	-0.00345	-0.000349591	0.00072845
3822	-0.00393	8.57176e-05	0.000830041
3824	-0.00466	0.000116026	0.000780632
3826	-0.00468	-0.000287665	0.000392223
3828	-0.00485	-0.000364357	-0.000397187
3830	-0.00414	-0.000119049	-0.00106
3832	-0.004	0.00025926	-0.00108
3834	-0.00315	0.000121568	-0.000697414
3836	-0.00232	-0.000939123	-0.00151
3838	-0.00236	-0.00443	-0.00124
3840	-0.00312	-0.00719	-0.000662641
3842	-0.00243	-0.00488	-0.00051005
3844	-0.00311	-0.00189	-0.000776459
3846	-0.00323	-8.65808e-05	-0.000461868
3848	-0.00274	0.000203728	-0.000389277
3850	-0.00309	0.00121	-0.000669686
3852	-0.00326	0.000823345	-0.000933095
3854	-0.00297	0.000338653	0.000347496
3856	-0.00296	8.39616e-05	0.000882087
3858	-0.00318	7.827e-05	0.000644678
3860	-0.00342	-0.000184422	-0.000290731
3862	-0.0026	0.000249887	-0.00082914
3864	-0.00198	0.000498195	-0.000604549
3866	-0.00127	0.00206	-0.00143
3868	-0.00079047	0.00302	-0.000496367
3870	-0.00122	0.00225	-0.000697776
3872	-0.0018	0.00179	-0.00148
3874	-0.00228	0.000737738	-0.00244
3876	-0.00284	-0.000246954	-0.00274
3878	-0.00223	-0.00109	-0.00248
3880	-0.00107	-0.00101	-0.00196
3882	-0.00082724	-7.80284e-05	-0.00197
3884	-0.00119	-0.00041272	-0.00258
3886	-0.00182	-0.000661411	-0.00204
3888	-0.00109	-0.000744103	-0.00108
3890	-0.000658906	-0.000706794	-0.00118
3892	-0.00089149	-0.000823486	-0.00113
3894	-5.80747e-05	-0.000710178	0.000267041
3896	1.5341e-05	-0.000622869	0.000926793
3898	-0.000603243	-0.000791561	0.000891544
3900	-0.00107	-0.000692252	-6.17043e-05
3902	-0.00172	0.000123056	-0.000872953
3904	-0.000954996	-0.000852635	-0.000659201
3906	-0.000953581	-0.000710327	-0.00069045
3908	-0.000872165	-0.000435018	-0.00188
3910	-0.00187	0.00033329	-0.00245
3912	-0.00212	0.00128	-0.00384
3914	-0.00156	0.000777907	-0.00313
3916	-0.00174	0.000138216	-0.00176
3918	-0.00218	-2.74759e-05	-0.000570941
3920	-0.00127	-0.000245167	-0.00090019
3922	-0.000632255	0.000613141	-0.00116
3924	-0.000322839	0.000201449	-0.00159
3926	-5.64237e-05	0.00166	-0.00126
3928	-0.000374008	0.00159	-0.00159
3930	4.24076e-05	0.000924743	-0.00252
3932	0.000432823	0.00034914	-0.00386
3934	-0.000361761	-0.000199462	-0.00322
3936	6.6547e-06	3.79356e-05	-0.00204
3938	-0.00032993	9.33333e-05	-0.00131
3940	0.000257486	0.000201731	0.000579325
3942	0.000453902	0.000167129	0.00189
3944	0.000421317	0.000433526	0.0012
3946	0.000557733	-6.70759e-05	0.00037958
3948	0.000156149	-5.67819e-06	-0.000406669
3950	2.75645e-05	0.00023972	-9.42564e-05
3952	2.47496e-05	0.000233117	0.00070529
3954	-0.000181383	0.000383515	0.000213836
3956	-0.000786516	0.000799913	-0.00158
3958	-0.000651649	0.00114	-0.00231
3960	-2.78207e-06	-0.000310292	-0.00154
3962	0.000673085	-0.0012	-0.00124
3964	0.000897952	-0.00142	-0.00228
3966	-0.000622181	-0.00513	-0.00638
3968	-0.00434	-0.0095	-0.01036
3970	-0.01493	-0.01143	-0.01256
3972	-0.02788	-0.01129	-0.01351
3974	-0.04078	-0.01124	-0.01224
3976	-0.05325	-0.01149	-0.00934
3978	-0.06643	-0.01169	-0.00761
3980	-0.08175	-0.01286	-0.00616
3982	-0.09566	-0.01315	-0.00581
3984	-0.10855	-0.01189	-0.00621
3986	-0.12003	-0.00647	-0.00398
3988	-0.12661	-0.00239	-0.00149
3990	-0.12786	-0.00137	-0.000232329
3992	-0.12681	-0.00205	-0.000282783
3994	-0.12431	-0.00215	0.000429763
3996	-0.12095	-0.00298	0.00059031
[truncated: 1,674 more rows]

## Sheet: Figure S2 panel 1
Vol (ml)	Abs 280 nm (mAU)
0.000475028	0.544149
0.00313768	0.847641
0.00547531	1.46431
0.00797546	2.09066
0.0104756	2.70732
0.0129757	3.33355
0.0154634	3.95952
0.0179635	4.30798
0.0204637	4.33578
0.0229638	4.34102
0.025464	4.33657
0.0279641	4.32113
0.0304642	4.31406
0.0329644	4.29732
0.0354645	4.28188
0.0379647	4.27219
0.0404648	4.27219
0.042965	4.27219
0.0454651	4.26735
0.0479652	4.25897
0.0504654	4.26159
0.0529655	4.25452
0.0554657	4.24614
0.0579658	4.23645
0.060466	4.22676
0.0629661	4.09591
0.0654662	3.85309
0.0679664	3.54678
0.0704665	3.22296
0.0729667	2.87921
0.0754668	2.52899
0.077967	2.16902
0.0804671	1.80709
0.0829672	1.56406
0.0854674	1.43783
0.0879675	1.37777
0.0904677	1.3277
0.0929678	1.3119
0.095468	1.30976
0.0979681	1.32685
0.100468	1.3551
0.102968	1.39731
0.105469	1.45061
0.107969	1.51136
0.110469	1.57352
0.112969	1.63372
0.115469	1.6868
0.117969	1.7304
0.120469	1.76464
0.12297	1.78707
0.12547	1.79758
0.12797	1.80065
0.13047	1.79831
0.13297	1.79267
0.13547	1.78628
0.13797	1.77841
0.14047	1.7686
0.142971	1.75404
0.145471	1.73952
0.147971	1.72608
0.150471	1.71155
0.152971	1.69653
0.155471	1.67984
0.157971	1.66168
0.160472	1.6431
0.162972	1.6275
0.165472	1.61021
0.167972	1.59339
0.170472	1.57886
0.172972	1.56477
0.175472	1.552
0.177973	1.54139
0.180473	1.53041
0.182973	1.51955
0.185473	1.50901
0.187973	1.49755
0.190473	1.48553
0.192973	1.47323
0.195474	1.46079
0.197974	1.44769
0.200474	1.43579
0.202974	1.42461
0.205474	1.41523
0.207974	1.4056
0.210474	1.39655
0.212975	1.38766
0.215475	1.37883
0.217975	1.37054
0.220475	1.36315
0.222975	1.35559
0.225475	1.34823
0.227975	1.34218
0.230476	1.33581
0.232963	1.32988
0.235463	1.32393
0.237963	1.3168
0.240464	1.31041
0.242964	1.30494
0.245464	1.30221
0.247964	1.29356
0.250464	1.28855
0.252964	1.28379
0.255465	1.28167
0.257965	1.27776
0.260465	1.27085
0.262965	1.26823
0.265465	1.25926
0.267965	1.25638
0.270465	1.25055
0.272966	1.24086
0.275466	1.23418
0.277966	1.2312
0.280466	1.22608
0.282966	1.22217
0.285466	1.21873
0.287966	1.2159
0.290467	1.21294
0.292967	1.21036
0.295467	1.20839
0.297967	1.20685
0.300467	1.20533
0.302967	1.20273
0.305467	1.19917
0.307968	1.19548
0.310468	1.19177
0.312968	1.18831
0.315468	1.18415
0.317968	1.18011
0.320468	1.17618
0.322968	1.17274
0.325469	1.17014
0.327969	1.16729
0.330469	1.1648
0.332969	1.16218
0.335469	1.15754
0.337969	1.15421
0.34047	1.15254
0.34297	1.15016
0.34547	1.14789
0.34797	1.146
0.35047	1.14294
0.35297	1.14188
0.35547	1.14094
0.357971	1.14048
0.360471	1.1398
0.362971	1.13838
0.365471	1.1365
0.367971	1.13534
0.370471	1.13393
0.372971	1.13251
0.375472	1.1311
0.377972	1.1292
0.380472	1.12718
0.382972	1.12552
0.385472	1.12385
0.387972	1.1217
0.390472	1.11931
0.392973	1.11643
0.395473	1.11367
0.397973	1.11238
0.400473	1.11109
0.402973	1.10992
0.405473	1.10946
0.407973	1.10899
0.410474	1.10878
0.412974	1.10858
0.415474	1.10812
0.417974	1.10598
0.420474	1.10359
0.422974	1.10107
0.425474	1.09807
0.427975	1.09507
0.430475	1.09318
0.432975	1.09151
0.435475	1.08971
0.437975	1.08863
0.440475	1.08877
0.442975	1.08841
0.445476	1.08821
0.447976	1.08788
0.450476	1.08717
0.452964	1.08672
0.455464	1.08651
0.457964	1.08605
0.460464	1.08464
0.462964	1.08385
0.465464	1.08326
0.467964	1.08256
0.470465	1.08089
0.472965	1.07947
0.475465	1.07805
0.477965	1.07676
0.480465	1.07592
0.482965	1.07559
0.485465	1.07563
0.487966	1.07579
0.490466	1.07679
0.493041	1.07679
0.495466	1.07679
0.497966	1.07679
0.500466	1.07679
0.502967	1.07679
0.505467	1.07679
0.507967	1.07679
0.510467	1.07679
0.512967	1.07679
0.515467	1.07679
0.517968	1.07679
0.520468	1.07679
0.522968	1.07679
0.525468	1.07679
0.527968	1.07679
0.530468	1.07679
0.532969	1.07679
0.535469	1.07679
0.537969	1.07679
0.542969	1.07256
0.544219	1.07233
0.545469	1.07175
0.54797	1.07093
0.55047	1.07048
0.55422	1.07002
0.55547	1.06979
0.55797	1.06956
0.56047	1.06968
0.56297	1.07065
0.565471	1.07125
0.567971	1.07161
0.570471	1.07113
0.572971	1.06992
0.575471	1.0685
0.577971	1.06683
0.580472	1.06516
0.582972	1.06324
0.585472	1.06096
0.587972	1.0575
0.591722	1.05451
0.592972	1.0532
0.595473	1.0508
0.597973	1.04743
0.600473	1.04456
0.604223	1.04181
0.605473	1.0405
0.607973	1.03907
0.610474	1.03875
0.612974	1.03925
0.616724	1.04147
0.617974	1.04245
0.620474	1.04488
0.622974	1.0513
0.625475	1.05929
0.627975	1.07442
0.630475	1.08034
0.632975	1.09293
0.635475	1.10673
0.637975	1.12088
0.641726	1.14279
0.642976	1.14873
0.645476	1.16047
0.647976	1.17062
0.650476	1.17911
0.652976	1.18672
0.655477	1.19241
0.657977	1.19643
0.660477	1.20008
0.662977	1.20071
0.665477	1.20146
0.667977	1.20196
0.670465	1.20136
0.672965	1.19969
0.675465	1.19802
0.677966	1.19656
0.680466	1.19366
0.682966	1.19014
0.685466	1.1864
0.687966	1.18293
0.690466	1.17945
0.692967	1.17559
0.695467	1.17052
0.697967	1.16548
0.700467	1.16188
0.702967	1.159
0.705467	1.15648
0.707968	1.15383
0.710468	1.15153
0.712968	1.14959
0.715468	1.14815
0.717968	1.14707
0.720468	1.14586
0.722968	1.1443
0.725469	1.14178
0.727969	1.13865
0.730469	1.13539
0.732969	1.13216
0.735469	1.12878
0.737969	1.12553
0.74047	1.1224
0.74297	1.11938
0.74547	1.11732
0.74797	1.11564
0.75047	1.11384
0.75297	1.11203
0.755471	1.11095
0.757971	1.10975
0.760471	1.10783
0.762971	1.1059
0.765471	1.10375
0.767971	1.1011
0.770472	1.09833
0.772972	1.09545
0.775472	1.0927
0.777972	1.09007
0.780472	1.08816
0.782972	1.08624
0.785473	1.08407
0.787973	1.08276
0.790473	1.08119
0.792973	1.07997
0.795473	1.07876
0.797973	1.07755
0.800474	1.07538
0.802974	1.07346
0.805474	1.07215
0.807974	1.07071
0.810474	1.06975
0.812974	1.0688
0.815475	1.06784
0.817975	1.06689
0.820475	1.06689
0.822975	1.06689
0.825475	1.06664
0.827975	1.0658
0.830475	1.06509
0.832976	1.06438
0.835476	1.06355
0.837976	1.06284
0.840476	1.06189
0.842976	1.06093
0.845477	1.0601
0.847977	1.05844
0.850477	1.05748
0.854227	1.05579
0.855477	1.05531
0.857977	1.05484
0.860477	1.05316
0.862978	1.05281
0.865478	1.05209
0.867978	1.05209
0.870478	1.05138
0.872978	1.0503
0.875479	1.04922
0.877979	1.048
0.880479	1.04752
0.882979	1.04654
0.885479	1.04365
0.887979	1.04256
0.890467	1.04038
0.892967	1.03966
0.895467	1.0387
0.897967	1.03787
0.900468	1.03669
0.902968	1.03647
0.905468	1.03659
0.907968	1.03659
0.910468	1.03601
0.912968	1.0353
0.915469	1.03494
0.917969	1.03494
0.920469	1.03494
0.922969	1.03507
0.925469	1.03519
0.927969	1.03545
0.93047	1.03593
0.93297	1.03618
0.93547	1.03595
0.93797	1.03524
0.94047	1.0338
0.94297	1.03319
0.945471	1.03177
0.947971	1.03022
0.950471	1.02939
0.952971	1.02868
0.955471	1.02809
0.957971	1.02751
0.960472	1.02705
0.962972	1.02672
0.965472	1.02659
0.967972	1.02695
0.970472	1.02743
0.972972	1.02767
0.975472	1.02813
0.977973	1.02838
0.980473	1.02838
0.982973	1.02825
0.985473	1.02777
0.987973	1.02658
0.990474	1.02526
0.992974	1.02405
0.995474	1.02311
0.997974	1.02299
1.00047	1.02359
1.00297	1.02336
1.00547	1.02326
1.00797	1.02339
1.01047	1.02303
1.01297	1.02303
1.01547	1.02242
1.01798	1.02121
1.02048	1.01965
1.02298	1.0195
1.02548	1.01996
1.02798	1.01984
1.03048	1.01913
1.03298	1.01843
1.03548	1.01773
1.03798	1.01715
1.04048	1.0168
1.04298	1.01634
1.04548	1.01563
1.04798	1.01575
1.05048	1.01671
1.05298	1.01766
1.05548	1.01826
1.05798	1.01826
1.06048	1.01743
1.06298	1.01647
1.06548	1.01527
1.06798	1.01348
1.07048	1.01156
1.07298	1.00987
1.07548	1.00866
1.07798	1.0077
1.08048	1.00722
1.08298	1.00651
1.08548	1.00605
1.08798	1.00605
1.09048	1.00617
1.09298	1.00594
1.09548	1.00596
1.09798	1.00667
1.10048	1.00727
1.10298	1.00777
1.10548	1.00827
1.10797	1.00877
1.11047	1.00914
1.11297	1.00964
1.11547	1.00989
1.11797	1.00955
1.12047	1.00932
1.12297	1.00932
1.12547	1.00919
1.12797	1.00836
1.13047	1.00752
1.13297	1.00681
1.13547	1.00585
1.13797	1.00501
1.14047	1.00417
1.14297	1.00417
1.14547	1.0043
1.14797	1.00491
1.15047	1.00503
1.15297	1.00516
1.15547	1.00529
1.15797	1.00529
1.16047	1.00566
1.16297	1.00543
1.16547	1.0051
1.16797	1.00533
1.17047	1.00569
1.17297	1.00663
1.17547	1.00663
1.17797	1.00688
1.18047	1.00652
1.18297	1.00544
1.19835	0.996621
1.19865	0.996621
1.20005	0.996495
1.20135	0.996369
1.20165	0.996369
1.20195	0.996369
1.20265	0.996369
1.20385	0.996117
1.20547	0.995991
1.20797	0.995281
1.21047	0.994571
1.21297	0.993861
1.21547	0.992795
1.21797	0.99244
1.22047	0.99173
1.22297	0.99102
1.22547	0.990561
1.22797	0.990561
1.23047	0.990435
1.23297	0.990309
1.23547	0.990183
1.23797	0.989932
1.24047	0.988953
1.24297	0.988705
1.24547	0.988456
1.24797	0.988708
1.25047	0.989189
1.25297	0.989796
1.25548	0.990048
1.25798	0.990299
1.26048	0.990671
1.26298	0.9914
1.26548	0.991397
1.26798	0.991145
1.27048	0.990771
1.27298	0.990164
1.27548	0.989893
1.27798	0.989641
1.28048	0.989515
1.28298	0.988908
1.28548	0.988782
1.28798	0.988656
1.29048	0.988424
1.29298	0.98926
1.29548	0.989864
1.29798	0.990952
1.30048	0.99204
1.30298	0.993357
1.30548	0.993609
1.30798	0.99386
1.31048	0.99386
1.31298	0.993024
1.31548	0.992188
1.31798	0.990871
1.32048	0.99039
1.32298	0.989199
1.32548	0.989199
1.32797	0.988362
1.33047	0.987778
1.33297	0.98732
1.33547	0.986861
1.33797	0.986632
1.34047	0.985441
1.34297	0.985922
1.34547	0.985567
1.34797	0.985693
1.35047	0.985693
1.35297	0.985693
1.35547	0.985441
1.35797	0.985063
1.36047	0.984459
1.36297	0.983497
1.36547	0.983268
1.36797	0.983749
1.37047	0.984585
1.37297	0.985296
1.37547	0.986258
1.37797	0.987346
1.38047	0.988786
1.38297	0.989037
1.38547	0.988911
1.38797	0.988911
1.39047	0.988201
1.39297	0.987491
1.39547	0.986907
1.39797	0.986322
1.40047	0.985864
1.40297	0.986238
1.40547	0.986735
1.40797	0.986984
1.41047	0.987236
1.41297	0.987152
1.41547	0.98607
1.41797	0.984989
1.42047	0.9833
1.42297	0.981718
1.42547	0.980517
1.42797	0.979788
1.43047	0.978832
1.43297	0.978212
1.43547	0.978464
1.43797	0.978716
1.44047	0.979449
1.44297	0.979952
1.44547	0.979952
1.44797	0.978997
1.45047	0.978745
1.45297	0.978493
1.45547	0.978241
1.45797	0.977631
1.46047	0.976914
1.46297	0.976198
1.46547	0.975481
1.46797	0.975
1.47047	0.974286
1.47297	0.973589
1.47547	0.973838
1.47797	0.973253
1.48047	0.973131
1.48298	0.973008
1.48548	0.972885
1.48798	0.973134
1.49048	0.973508
1.49298	0.973508
1.49548	0.972779
1.49798	0.972779
1.50048	0.972653
1.50298	0.971833
1.50548	0.971478
1.50798	0.970877
1.51048	0.969421
1.51298	0.968817
1.51548	0.968465
1.51798	0.968233
1.52048	0.967894
1.52298	0.967875
1.52548	0.967875
1.52798	0.967494
1.53048	0.967723
1.53298	0.968201
1.53548	0.967968
1.53798	0.967968
1.54048	0.967723
1.54298	0.967497
1.54547	0.968207
1.54797	0.968937
1.55047	0.969331
1.55297	0.97006
1.55547	0.970771
1.55797	0.970538
1.56047	0.970535
1.56297	0.970283
1.56547	0.969075
1.56797	0.967868
1.57047	0.967016
1.57297	0.965808
1.57547	0.964601
1.57797	0.964103
1.58047	0.963981
1.58297	0.964233
1.58547	0.964485
1.58797	0.964736
1.59047	0.965234
1.59297	0.965731
1.59547	0.966228
1.59797	0.966725
1.60047	0.967096
1.60297	0.967342
1.60547	0.967587
1.60797	0.967832
1.61047	0.967832
1.61297	0.967832
1.61547	0.967832
1.61797	0.966877
1.62047	0.965921
1.62297	0.965091
1.62547	0.964846
1.62797	0.964142
1.63047	0.963438
1.63297	0.962609
1.63547	0.961404
1.63797	0.960907
1.64047	0.960429
1.64297	0.960303
1.64547	0.959593
1.64797	0.959341
1.65047	0.959089
1.65297	0.958841
1.65547	0.959089
1.65797	0.959587
1.66047	0.960065
1.66297	0.960065
1.66547	0.960668
1.66797	0.960794
1.67047	0.960794
1.67297	0.961169
1.67547	0.962124
1.67797	0.96308
1.68047	0.963584
1.68297	0.964313
1.68547	0.964213
1.68797	0.964591
1.69047	0.965095
1.69297	0.965347
1.69547	0.964895
1.69797	0.964065
1.70047	0.964065
1.70297	0.963713
1.70547	0.963335
1.70798	0.963083
1.71048	0.962832
1.71298	0.96258
1.71548	0.961366
1.71798	0.960278
1.72048	0.958812
1.72298	0.957598
1.72548	0.956888
1.72798	0.956052
1.73048	0.955341
1.73298	0.954631
1.73548	0.955238
1.73798	0.955742
1.74048	0.956245
1.74298	0.956623
1.74548	0.957207
1.74798	0.957792
1.75048	0.958502
1.75298	0.959464
1.75548	0.960071
1.75798	0.961033
1.76048	0.961995
1.76297	0.962832
1.76547	0.963209
1.76797	0.963461
1.77047	0.963965
1.77297	0.963255
1.77547	0.962544
1.77797	0.961708
1.78047	0.961227
1.78297	0.960265
1.78547	0.958947
1.78797	0.958696
1.79047	0.958192
1.79297	0.95867
1.79547	0.959377
1.79797	0.959835
1.80047	0.96019
1.80297	0.960901
1.80547	0.961508
1.80797	0.962241
1.81047	0.962618
1.81297	0.962622
1.81547	0.962751
1.81797	0.963232
1.82047	0.963484
1.82297	0.964091
1.82547	0.964213
1.82797	0.964459
1.83047	0.964456
1.83297	0.963723
1.83547	0.962761
1.83797	0.961798
1.84047	0.960962
1.84297	0.960584
1.84547	0.960106
1.84797	0.959861
1.85047	0.959864
1.85297	0.960597
1.85547	0.961559
1.85797	0.962522
1.86047	0.962647
1.86297	0.962441
1.86547	0.962086
1.86797	0.961375
1.87047	0.960539
1.87297	0.959577
1.87547	0.959467
1.87797	0.958399
1.88047	0.958147
1.88297	0.957185
1.88547	0.956933
1.88797	0.956681
1.89047	0.956555
1.89297	0.956804
1.89547	0.956326
1.89797	0.95693
1.90047	0.957427
1.90297	0.958634
1.90547	0.959364
1.90797	0.959861
1.91047	0.960358
1.91297	0.961072
1.91547	0.961427
1.91797	0.96166
1.92047	0.961785
1.92297	0.961911
1.92547	0.961805
1.92797	0.961682
1.93047	0.961437
1.93297	0.960601
1.93547	0.959871
1.93798	0.959393
1.94048	0.959022
1.94298	0.958399
1.94548	0.957562
1.94798	0.956474
1.95048	0.95526
1.95298	0.953966
1.95549	0.9529
1.95798	0.952435
1.96048	0.952435
1.96298	0.952933
1.96548	0.953643
1.96799	0.954608
1.97048	0.955822
1.97298	0.95701
1.97548	0.957863
1.97798	0.957863
1.98048	0.957398
1.98296	0.956436
1.98546	0.955351
1.98796	0.954511
1.99046	0.953297
1.99296	0.95269
1.99547	0.952565
1.99797	0.953275
2.00047	0.95363
2.00297	0.954718
2.00547	0.956055
2.00797	0.957391
2.01047	0.95814
2.01297	0.958515
2.01547	0.959122
2.01797	0.958412
2.02047	0.958056
2.02297	0.956968
2.02547	0.955754
2.02797	0.95454
2.03047	0.954289
2.03297	0.954289
2.03547	0.953682
2.03797	0.953807
2.04047	0.954059
2.04297	0.954563
2.04547	0.955067
2.04797	0.95557
2.05047	0.956533
2.05297	0.956888
2.05547	0.957495
2.05797	0.958205
2.06047	0.958663
2.06297	0.959015
2.06547	0.959367
2.06797	0.959722
2.07047	0.960078
2.07297	0.959138
2.07547	0.959012
2.07797	0.956009
2.08047	0.955051
2.08297	0.952778
2.08547	0.949636
2.08797	0.948551
2.09047	0.945907
2.09297	0.945429
2.09547	0.945581
2.09797	0.94694
2.10047	0.947544
2.10297	0.949258
2.10547	0.949865
2.10797	0.950492
2.11047	0.950282
2.11297	0.95003
2.11547	0.9494
2.11797	0.949275
2.12047	0.948571
2.12297	0.947211
2.12547	0.947211
2.12797	0.947211
2.13047	0.947247
2.13297	0.947537
2.13547	0.947789
2.13797	0.94745
2.14047	0.947024
2.14297	0.947276
2.14547	0.94715
2.14797	0.946646
2.15047	0.946821
2.15297	0.946782
2.15547	0.94653
2.15797	0.946617
2.16047	0.94654
2.16297	0.946185
2.16547	0.9456
2.16797	0.945142
2.17047	0.944431
2.17297	0.943721
2.17547	0.943011
2.17797	0.942301
2.18047	0.941842
2.18297	0.941487
2.18547	0.941487
2.18797	0.942323
2.19172	0.94447
2.19297	0.944951
2.19547	0.945913
2.19797	0.946876
2.20046	0.947838
2.20296	0.9488
2.20546	0.949762
2.20796	0.950014
2.21046	0.949914
2.21296	0.949814
2.21671	0.949229
2.21796	0.949104
2.22046	0.948393
2.22296	0.947431
2.22546	0.946469
2.22796	0.945255
2.23046	0.944041
2.23296	0.942827
2.23546	0.942094
2.23796	0.94222
2.24171	0.943789
2.24296	0.944396
2.24546	0.94561
2.24796	0.946824
2.25046	0.947786
2.25421	0.949229
2.25546	0.94971
2.25796	0.950066
2.26046	0.949226
2.26296	0.948387
2.26546	0.947424
2.26796	0.946588
2.27046	0.946123
2.27296	0.945768
2.27546	0.945413
2.27921	0.944222
2.28046	0.943863
2.28296	0.942901
2.28546	0.941939
2.28796	0.941099
2.29171	0.940476
2.29296	0.939995
2.29546	0.939885
2.29796	0.940131
2.30046	0.941093
2.30421	0.942536
2.30546	0.942891
2.30796	0.943479
2.31046	0.943479
2.31296	0.943479
2.31671	0.942733
2.31796	0.94261
2.32046	0.942365
2.32296	0.942598
2.32546	0.943686
2.32921	0.945507
2.33046	0.946114
2.33296	0.947328
2.33546	0.948542
2.33796	0.949149
2.34171	0.94963
2.34296	0.949756
2.34546	0.949756
2.34796	0.949275
2.35046	0.948793
2.35296	0.947831
2.35546	0.946617
2.35796	0.945884
2.36046	0.944687
2.36296	0.943489
2.36671	0.941329
2.36796	0.94097
2.37046	0.939772
2.37296	0.938933
2.37546	0.938468
2.37796	0.937758
2.38046	0.938116
2.38296	0.939078
2.38546	0.939682
2.38796	0.940521
2.39046	0.941238
2.39296	0.942078
2.39546	0.942562
2.39796	0.943059
2.40046	0.943182
2.40296	0.941493
2.40546	0.940889
2.40796	0.939682
2.41046	0.938239
2.41296	0.937758
2.41546	0.936792
2.41796	0.936666
2.42045	0.93654
2.43584	0.942717
2.43623	0.942717
2.43763	0.942717
2.43893	0.942717
2.43933	0.942717
2.43963	0.942717
2.44014	0.942717
2.44153	0.942717
2.44295	0.942484
2.44545	0.941519
2.44795	0.939698
2.45045	0.939091
2.45295	0.938378
2.45545	0.938271
2.45795	0.938523
2.46045	0.939007
2.46295	0.939259
2.46545	0.940015
2.46795	0.940266
2.47045	0.94077
2.47295	0.940644
2.47545	0.940644
2.47795	0.940664
2.48045	0.940664
2.48295	0.940789
2.48545	0.940789
2.48795	0.9415
2.49045	0.94221
2.49295	0.943298
2.49545	0.944512
2.49795	0.944993
2.50045	0.945726
2.50295	0.945726
2.50545	0.9456
2.50795	0.945119
2.51045	0.944157
2.51295	0.943195
2.51545	0.942213
2.51795	0.941945
2.52045	0.941923
2.52295	0.942507
2.52545	0.943092
2.52795	0.943802
2.53045	0.944157
2.53295	0.944867
2.53545	0.945345
2.53795	0.945717
2.54045	0.946094
2.54295	0.946346
2.54545	0.946724
2.54795	0.947224
2.55045	0.94808
2.55295	0.948936
2.55545	0.949898
2.55795	0.950627
2.56045	0.950395
2.56295	0.94993
2.56545	0.949571
2.56795	0.948732
2.57045	0.947773
2.57295	0.947169
2.57545	0.946459
2.57795	0.945145
2.58045	0.944541
2.58295	0.943792
2.58545	0.942459
2.58795	0.94171
2.59045	0.941458
2.59295	0.94037
2.59545	0.939763
2.59795	0.940221
2.60045	0.940931
2.60295	0.94202
2.60545	0.943585
2.60795	0.944674
2.61045	0.945029
2.61295	0.945865
2.61545	0.945739
2.61797	0.944777
2.62045	0.944525
2.62295	0.943689
2.62545	0.943082
2.62795	0.942246
2.63045	0.941535
2.63295	0.940825
2.63545	0.941093
2.63794	0.941593
2.64044	0.940883
2.64294	0.940883
2.64544	0.940402
2.64794	0.94015
2.65044	0.939898
2.65294	0.939772
2.65544	0.939149
2.65794	0.938775
2.66044	0.938775
2.66294	0.938775
2.66544	0.938901
2.66794	0.939278
2.67044	0.940011
2.67294	0.940741
2.67544	0.941119
2.67794	0.941496
2.68044	0.941748
2.68294	0.941296
2.68544	0.940718
2.68794	0.940014
2.69044	0.938955
2.69294	0.938374
2.69544	0.937296
2.69794	0.936466
2.70044	0.935988
2.70294	0.935736
2.70544	0.935611
2.70794	0.935485
2.71044	0.935359
2.71294	0.935233
2.71544	0.935359
2.71794	0.935233
2.72044	0.934777
2.72294	0.935527
2.72544	0.936276
2.72794	0.937354
2.73044	0.93748
2.73294	0.938184
2.73544	0.938436
2.73794	0.938562
2.74044	0.937687
2.74294	0.937312
2.74545	0.936563
2.74795	0.935836
2.75045	0.935611
2.75295	0.935158
2.75545	0.935158
2.75795	0.935158
2.76045	0.935656
2.76295	0.936153
2.76545	0.93665
2.76795	0.937025
2.77045	0.936899
2.77295	0.936899
2.77545	0.936899
2.77795	0.936773
2.78045	0.936401
2.78295	0.936156
2.78545	0.935071
2.78795	0.933986
2.79045	0.933273
2.79295	0.933021
2.79545	0.932537
2.79795	0.932785
2.80045	0.933034
2.80295	0.933034
2.80545	0.933873
2.80795	0.934835
2.81045	0.935675
2.81295	0.935927
2.81545	0.936779
2.81795	0.936779
2.82045	0.936902
2.82295	0.937025
2.82545	0.937147
2.82795	0.937147
2.83045	0.937147
2.83295	0.937147
2.83545	0.936902
2.83795	0.936656
2.84045	0.936534
2.84295	0.936411
2.84545	0.936411
2.84795	0.936179
2.85045	0.936424
2.85295	0.936314
2.85544	0.935849
2.85794	0.935384
2.86044	0.934797
2.86294	0.935042
2.86544	0.93481
2.86794	0.93481
2.87044	0.934564
2.87294	0.934442
2.87544	0.934674
2.87794	0.934674
2.88044	0.934568
2.88294	0.933605
2.88544	0.933018
2.88794	0.932572
2.89044	0.932088
2.89294	0.931623
2.89544	0.931245
2.89794	0.931206
2.90044	0.931294
2.90294	0.931294
2.90544	0.931274
2.90794	0.931487
2.91044	0.931507
2.91294	0.931739
2.91544	0.932349
2.91794	0.932976
2.92044	0.933583
2.92294	0.933941
2.92544	0.934067
2.92794	0.933692
2.93044	0.932478
2.93294	0.931981
2.93544	0.930661
2.93794	0.929821
2.94044	0.928859
2.94294	0.928501
2.94544	0.928252
2.94794	0.928252
2.95044	0.929091
2.95294	0.929214
2.95544	0.929818
2.95794	0.929818
2.96044	0.929941
2.96294	0.929941
2.96544	0.930315
2.96794	0.930438
2.97044	0.930687
2.97294	0.931061
2.97544	0.931313
2.97794	0.931565
2.98044	0.931817
2.98294	0.932069
2.98544	0.931462
2.98794	0.930751
2.99044	0.929915
2.99294	0.929434
2.99544	0.928116
2.99794	0.92799
3.00044	0.92799
3.00294	0.92799
3.00544	0.928116
3.00794	0.928953
3.01044	0.930396
3.01294	0.930877
3.01544	0.932195
3.01794	0.932195
3.02044	0.931943
3.02294	0.931565
3.02544	0.931439
3.02794	0.930606
3.03044	0.93048
3.03294	0.930228
3.03544	0.92985
3.03794	0.92985
3.04044	0.930228
3.04294	0.930354
3.04544	0.930819
3.04794	0.931636
3.05044	0.93233
3.05294	0.931726
3.05544	0.931245
3.05794	0.930409
3.06044	0.929321
3.06294	0.927981
3.06544	0.926554
3.06794	0.92563
3.07044	0.924203
3.07294	0.92349
3.07543	0.924097
3.07793	0.923971
3.08043	0.923971
3.08293	0.923971
3.08543	0.923971
3.08793	0.923467
3.09043	0.923467
3.09293	0.923341
3.09543	0.92286
3.09793	0.923341
3.10043	0.924303
3.10293	0.92491
3.10543	0.925872
3.10793	0.926479
3.11043	0.926731
3.11293	0.926734
3.11543	0.925904
3.11793	0.924594
3.12043	0.923279
3.12293	0.922672
3.12543	0.92171
3.12793	0.921103
3.13043	0.920148
3.13293	0.91944
3.13543	0.91944
3.13793	0.919566
3.14043	0.919463
3.14293	0.919715
3.14543	0.920093
3.14793	0.920344
3.15043	0.921071
3.15293	0.921071
3.15543	0.920945
3.15793	0.920945
3.16043	0.920444
3.16293	0.919489
3.16543	0.918407
3.16793	0.918407
3.17043	0.918636
3.17293	0.919592
3.17543	0.920674
3.17793	0.92163
3.18043	0.922837
3.18293	0.923315
3.18543	0.923567
3.18793	0.922863
3.19043	0.922385
3.19293	0.921907
3.19543	0.921203
3.19793	0.9205
3.20043	0.91967
3.20293	0.919192
3.20543	0.91894
3.20793	0.918688
3.21043	0.919166
3.21293	0.919644
3.21543	0.920348
3.21793	0.921052
3.22043	0.921656
3.22293	0.921907
3.22543	0.922159
3.22793	0.923367
3.23043	0.923619
3.23293	0.923619
3.23543	0.92316
3.23793	0.922931
3.24043	0.922698
3.24293	0.922944
3.24543	0.923315
3.24793	0.922857
3.25043	0.922753
3.25293	0.922547
3.25543	0.922673
3.25793	0.922443
3.26043	0.922321
3.26293	0.922075
3.26544	0.921704
3.26793	0.921329
3.27043	0.920722
3.27293	0.920471
3.27543	0.920345
3.27793	0.920596
3.28043	0.921223
3.28293	0.92172
3.28543	0.922343
3.28793	0.922718
3.29043	0.922718
3.29292	0.922595
3.29542	0.922472
3.29792	0.922098
3.30042	0.921723
3.30292	0.920852
3.30542	0.920603
3.30792	0.919747
3.31042	0.919166
3.31292	0.919166
3.31542	0.91883
3.31792	0.918953
3.32042	0.919327
3.32292	0.920073
3.32542	0.920322
3.32792	0.92151
3.33042	0.921865
3.33292	0.922592
3.33542	0.923761
3.33792	0.924116
3.34042	0.923738
3.34292	0.923383
3.34542	0.922672
3.34792	0.921481
3.35042	0.920519
3.35292	0.918617
3.35542	0.917907
3.35792	0.916589
3.36042	0.915627
3.36292	0.914894
3.36542	0.914391
3.36792	0.914391
3.37042	0.914391
3.37292	0.914391
3.37542	0.914746
3.37792	0.915123
3.38042	0.914894
3.38292	0.914791
3.38542	0.914332
3.38792	0.913622
3.39042	0.913267
3.39292	0.913267
3.39542	0.913267
3.39792	0.913015
3.40042	0.913118
3.40292	0.913222
3.40542	0.91368
3.40792	0.913909
3.41042	0.913554
3.41292	0.913073
3.41542	0.912008
3.41792	0.911423
3.42042	0.910713
3.42292	0.910128
3.42542	0.90967
3.42792	0.909189
3.43042	0.908937
3.43292	0.908456
3.43542	0.908204
3.43792	0.908078
3.44042	0.908078
3.44292	0.907952
3.44542	0.9077
3.44792	0.9077
3.45042	0.9077
3.45292	0.9077
3.45542	0.907578
3.45792	0.907332
3.46042	0.906732
3.46292	0.906486
3.46542	0.906241
3.46792	0.905995
3.47042	0.90575
3.47292	0.905982
3.47542	0.906338
3.47794	0.906583
3.48042	0.907184
3.48292	0.907555
3.48542	0.907926
3.48792	0.908172
3.49167	0.908417
3.49292	0.908185
3.49542	0.907952
3.49792	0.907952
3.50042	0.907952
3.50292	0.907826
3.50542	0.9077
3.50792	0.907452
3.51042	0.907203
3.51291	0.907203
3.51541	0.907684
3.51791	0.908165
3.52041	0.909127
3.52291	0.91009
3.52541	0.910697
3.52791	0.910945
3.53041	0.910945
3.53291	0.910448
3.53541	0.910219
3.53791	0.910219
3.54041	0.909967
3.54291	0.908756
3.54541	0.908149
3.54791	0.908149
3.55041	0.908398
3.55291	0.908895
3.55541	0.908643
3.55791	0.908288
3.56041	0.907577
3.56291	0.907826
3.56541	0.907826
3.56791	0.907581
3.57041	0.907335
3.57291	0.907445
3.57541	0.907555
3.57791	0.907184
3.58041	0.907061
3.58291	0.907061
3.58541	0.906938
3.58791	0.906583
3.59041	0.906228
3.59291	0.905872
3.59541	0.905517
3.59791	0.906015
3.60041	0.906263
3.60416	0.90689
3.60541	0.90689
3.60791	0.907138
3.61041	0.907035
3.61291	0.90645
3.61541	0.905992
3.61791	0.905036
3.62041	0.904558
3.62291	0.903477
3.62541	0.903351
3.62916	0.903829
3.63041	0.904181
3.63291	0.904558
3.63541	0.90481
3.63791	0.904936
3.64041	0.905188
3.64291	0.905417
3.64541	0.904965
3.64791	0.904471
3.65041	0.904119
3.65291	0.903741
3.65541	0.90349
3.65791	0.902986
3.66041	0.902356
3.66291	0.902001
3.66542	0.900774
3.66792	0.899937
3.67042	0.899211
3.67292	0.898836
3.67542	0.898836
3.67792	0.898836
3.68042	0.898836
3.68292	0.898355
3.68542	0.897516
3.68792	0.896912
3.69042	0.896072
3.69292	0.895698
3.69542	0.8952
3.69792	0.894348
3.70042	0.893495
3.70292	0.893105
3.70542	0.893334
3.70792	0.893792
3.71042	0.89438
3.71292	0.894632
3.71542	0.894884
3.71792	0.896195
3.72042	0.897506
3.72292	0.898943
3.72542	0.900402
3.72792	0.901381
3.7304	0.901633
3.7329	0.901633
3.7354	0.901633
3.7379	0.900929
3.7404	0.900225
3.7429	0.899395
3.7454	0.898187
3.7479	0.897248
3.7504	0.896889
3.7529	0.896405
3.7554	0.895672
3.7579	0.89471
3.7604	0.893747
3.7629	0.892911
3.7654	0.892201
3.7679	0.891703
3.7704	0.891099
3.7729	0.890495
3.7754	0.890266
3.77915	0.891228
3.7804	0.891228
3.7829	0.891103
3.7854	0.891348
3.7879	0.89231
3.79041	0.893518
3.79291	0.894852
3.79541	0.896059
3.79791	0.896786
3.80041	0.897512
3.80416	0.899327
3.80541	0.899808
3.80791	0.899808
3.81041	0.89933
3.81291	0.89862
3.81541	0.89791
3.81791	0.896947
3.82041	0.895985
3.82291	0.895023
3.82541	0.894061
3.82916	0.8919
3.83041	0.891293
3.83291	0.890686
3.83541	0.889472
3.83791	0.888991
3.84041	0.888991
3.84291	0.888991
3.84541	0.888991
3.84791	0.889472
3.85041	0.890557
3.85291	0.890912
3.85541	0.891875
3.85791	0.892588
3.86041	0.893305
3.86291	0.894022
3.86541	0.894739
3.86791	0.895204
3.87041	0.895562
3.87291	0.895688
3.87541	0.895565
3.87791	0.894961
3.88041	0.893747
3.88291	0.892533
3.88541	0.891319
3.88791	0.890357
3.89041	0.889627
3.89291	0.889378
3.89541	0.889859
3.89791	0.890948
3.90041	0.892162
3.90416	0.893018
3.90541	0.892785
3.90791	0.893408
3.91041	0.893176
3.91291	0.893176
3.91541	0.892572
3.91791	0.892091
3.92041	0.891128
3.92291	0.890044
3.92541	0.890276
3.92791	0.88871
3.93041	0.888106
3.93291	0.887625
3.93541	0.885933
3.93791	0.885452
3.94041	0.883883
3.94291	0.883401
3.94541	0.881609
3.94791	0.880053
3.9504	0.879927
3.95415	0.878493
3.9554	0.877889
3.9579	0.876933
3.9604	0.876103
3.9629	0.875147
3.96665	0.875393
3.9679	0.875393
3.9704	0.875286
3.9729	0.875286
3.9754	0.875661
3.97915	0.875787
3.9804	0.875787
3.9829	0.876139
3.9854	0.876262
3.9879	0.876262
3.99165	0.87589
3.9929	0.87589
3.9954	0.875641
3.9979	0.875641
4.0004	0.875641
4.00415	0.875412
4.0054	0.875412
4.0079	0.875412
4.0104	0.875661
4.0129	0.875906
4.0154	0.876378
4.0179	0.876604
4.0204	0.877056
4.0229	0.877263
4.0254	0.877718
4.0279	0.877718
4.0304	0.877718
4.0329	0.877472
4.0354	0.877227
4.0379	0.876775
4.0404	0.876465
4.0429	0.876362
4.0454	0.876029
4.0479	0.875906
4.0504	0.876255
4.0529	0.876604
4.0554	0.877056
4.0579	0.877405
4.0604	0.877611
4.0629	0.877841
4.06665	0.877466
4.0679	0.876862
4.0704	0.875551
4.0729	0.87495
4.0754	0.874246
4.07916	0.873546
4.08041	0.87332
4.08291	0.872968
4.08541	0.873094
4.08791	0.873823
4.09041	0.874786
4.09291	0.875038
4.09541	0.875289
4.09791	0.875415
4.10041	0.875183
4.10416	0.873494
4.10541	0.873013
4.10791	0.871928
4.11041	0.870966
4.11291	0.870607
4.11541	0.871311
4.11791	0.872015
4.12041	0.872952
4.12291	0.874266
4.12541	0.875102
4.12791	0.875813
4.13041	0.876649
4.13291	0.877007
4.13541	0.876052
4.13791	0.875096
4.14041	0.874514
4.14291	0.874637
4.14541	0.875008
4.14791	0.875383
4.15041	0.875632
4.15291	0.875632
4.15541	0.875525
4.15791	0.87506
4.16041	0.874098
4.16291	0.872784
4.16541	0.872054
4.1679	0.870969
4.1704	0.869884
4.1729	0.869632
4.1754	0.86999
4.1779	0.870455
4.1804	0.871169
4.1829	0.871883
4.1854	0.872009
4.1879	0.872719
4.1904	0.873429
4.1929	0.873323
4.1954	0.872964
4.1979	0.872141
4.2004	0.871908
4.2029	0.870713
4.2054	0.870232
4.2079	0.869503
4.22319	0.866732
4.22358	0.866732
4.22488	0.866858
4.22588	0.866858
4.22618	0.866858
4.22648	0.866732
4.22718	0.866732
4.22858	0.866373
4.23041	0.866141
4.23291	0.865663
4.23541	0.864097
4.23791	0.863616
4.24041	0.863134
4.24291	0.863134
4.24541	0.863134
4.24791	0.86399
4.25041	0.864471
4.25291	0.866283
4.25541	0.866764
4.25791	0.867494
4.26041	0.866777
4.26291	0.866419
4.26541	0.865343
4.26791	0.864862
4.27041	0.864384
4.27291	0.864139
4.27541	0.864016
4.27791	0.864249
4.28041	0.864249
4.28291	0.864249
4.28541	0.864249
4.28791	0.864249
4.29041	0.86389
4.29291	0.863425
4.29541	0.86296
4.29791	0.862495
4.30041	0.862747
4.30291	0.862295
4.30541	0.861943
4.30791	0.861239
4.31041	0.860283
4.31291	0.858862
4.31541	0.857441
4.31791	0.856233
4.32041	0.855025
4.32291	0.854399
4.32541	0.855103
4.32916	0.856159
4.33041	0.856637
4.33291	0.857806
4.33541	0.859207
4.33791	0.860396
4.34041	0.861352
4.34291	0.862078
4.34541	0.862078
4.34791	0.862078
4.35041	0.862078
4.35291	0.862078
4.35542	0.861846
4.35792	0.861139
4.36042	0.860664
4.36292	0.860189
4.36542	0.860066
4.36792	0.859466
4.37042	0.859366
4.37292	0.859514
4.37542	0.859999
4.37792	0.859999
4.38042	0.859272
4.38292	0.859747
4.38541	0.858668
4.38791	0.858068
4.39041	0.856966
4.39291	0.855617
4.39541	0.853931
4.39791	0.853204
4.40041	0.853204
4.40291	0.852003
4.40541	0.852003
4.40791	0.852248
4.41041	0.852016
4.41291	0.851783
4.41541	0.851906
4.41791	0.852151
4.42041	0.852523
4.42291	0.853272
4.42541	0.854021
4.42791	0.854525
4.43041	0.855255
4.43291	0.855859
4.43541	0.855397
4.43791	0.855168
4.44041	0.854812
4.44291	0.853475
4.44541	0.852138
4.44791	0.852012
4.45041	0.852138
4.45291	0.852138
4.45541	0.852723
4.45791	0.85283
4.46041	0.852103
4.46291	0.851728
4.46541	0.851354
4.46791	0.849536
4.47041	0.848202
4.47291	0.847365
4.47541	0.846655
4.47791	0.846067
4.48041	0.84619
4.48291	0.846687
4.48541	0.846939
4.48791	0.847423
4.49042	0.847297
4.49292	0.846926
4.49542	0.846681
4.49792	0.846435
4.50042	0.846312
4.50292	0.846312
4.50542	0.84681
4.50792	0.847055
4.51042	0.847427
4.51292	0.847675
4.51542	0.847921
4.51792	0.847921
4.52042	0.847921
4.52292	0.847675
4.52542	0.847427
4.52792	0.846932
4.53042	0.846684
4.53292	0.846312
4.53542	0.845941
4.53792	0.845941
4.54042	0.846187
4.54292	0.846187
4.54542	0.846187
4.54792	0.846187
4.55042	0.846312
4.55417	0.845957
4.55542	0.845602
4.55792	0.84464
4.56042	0.843051
4.56292	0.841462
4.56542	0.839766
4.56792	0.839285
4.57042	0.838323
4.57292	0.83736
4.57542	0.83736
4.57792	0.837735
4.58042	0.83811
4.58292	0.838859
4.58542	0.839356
4.58792	0.839602
4.59042	0.83997
4.59292	0.840093
4.59542	0.840215
4.59792	0.840093
4.60042	0.840215
4.60292	0.840215
4.60541	0.840697
4.60791	0.841178
4.61041	0.841178
4.61291	0.841055
4.61541	0.841055
4.61791	0.840803
4.62041	0.840306
4.62291	0.84006
4.62541	0.839456
4.62791	0.838975
4.63041	0.838852
4.63291	0.838852
4.63541	0.83873
4.63791	0.838982
4.64042	0.839108
4.64292	0.838856
4.64542	0.838355
4.64792	0.837858
4.65042	0.837732
4.65292	0.837606
4.65542	0.837354
4.65792	0.8376
4.66042	0.837971
4.66292	0.837971
4.66542	0.838097
4.66792	0.839311
4.67042	0.83956
4.67292	0.839808
4.67542	0.840306
4.67792	0.84006
4.68042	0.839563
4.68292	0.839563
4.68542	0.839563
4.68792	0.838349
4.69042	0.837977
4.69292	0.837838
4.69542	0.837806
4.69792	0.837806
4.70042	0.838165
4.70417	0.838039
4.70542	0.838039
4.70792	0.837787
4.71042	0.837409
4.71292	0.836799
4.71542	0.836082
4.71792	0.835578
4.72042	0.834967
4.72292	0.834716
4.72542	0.83459
4.72792	0.83459
4.73042	0.83459
4.73292	0.83459
4.73542	0.834008
4.73792	0.833427
4.74042	0.833198
4.74292	0.83345
4.74542	0.833701
4.74792	0.833243
4.75042	0.833014
4.75292	0.832555
4.75542	0.832555
4.75792	0.832432
4.76042	0.831957
4.76292	0.831001
4.76542	0.830397
4.76793	0.830856
4.77043	0.831085
4.77293	0.83167
4.77543	0.832503
4.77793	0.833207
4.78043	0.833911
4.78293	0.834512
4.78543	0.834283
4.78793	0.833579
4.79043	0.832875
4.79293	0.831689
4.79543	0.831105
4.79793	0.831024
4.80043	0.831173
4.80293	0.831069
4.80543	0.831192
4.80793	0.831315
4.81043	0.831683
4.81293	0.832161
4.81543	0.832158
4.81793	0.832032
4.82043	0.831424
4.82292	0.831276
4.82542	0.831276
4.82792	0.831276
4.83042	0.831153
4.83292	0.830481
4.83542	0.829435
4.83792	0.829099
4.84042	0.828163
4.84292	0.827807
4.84542	0.827562
4.84792	0.826483
4.85042	0.826128
4.85292	0.825702
4.85542	0.825579
4.85792	0.82556
4.86042	0.825308
4.86292	0.825075
4.86542	0.824378
4.86792	0.8245
4.87042	0.824746
4.87292	0.82451
4.87542	0.824862
4.87792	0.824132
4.88042	0.824009
4.88292	0.823764
4.88542	0.823267
4.88792	0.822769
4.89042	0.822272
4.89292	0.822256
4.89542	0.821652
4.91081	0.822895
4.9112	0.822895
4.9126	0.823021
4.9137	0.823147
4.9142	0.823147
4.9145	0.823273
4.915	0.823273
4.9164	0.823273
4.91792	0.823273
4.92042	0.823021
4.92292	0.822304
4.92542	0.822052
4.92792	0.8218
4.93042	0.8218
4.93292	0.8218
4.93542	0.8218
4.93792	0.8218
4.94043	0.821926
4.94293	0.822159
4.94543	0.821694
4.94793	0.821229
4.95043	0.820977
4.95293	0.820115
4.95543	0.819633
4.95793	0.818671
4.96043	0.817957
4.96293	0.817725
4.96543	0.817725
4.96793	0.817725
4.97043	0.81726
4.97293	0.816908
4.97543	0.816678
4.97793	0.816678
4.98043	0.816074
4.98293	0.815348
4.98543	0.814621
4.98793	0.813665
4.99043	0.812583
4.99293	0.811872
4.99543	0.811414
[truncated: 7,748 more rows]

## Sheet: Figure S2 panel 2
Mw (Daltons)	c(s)
10000	1.1645e-16
11165.5	1.78627e-15
12373	1.81962e-19
13621.1	6.46816e-18
14908.7	5.25314e-18
16234.4	3.63618e-18
17597.2	4.71488e-18
18996.2	5.03633e-21
20430.3	1.48419e-19
21898.9	6.37674e-19
23401.1	3.50905e-18
24936.1	9.46e-20
26503.3	2.98042e-18
28102	3.52971e-19
29731.6	6.32901e-20
31391.6	5.97066e-24
33081.3	8.50118e-19
34800.4	1.16879e-18
36548.2	1.00643e-18
38324.3	5.58637e-24
40128.3	3.13633e-18
41959.8	5.42012e-24
43818.3	2.82635e-19
45703.4	5.26787e-24
47614.9	1.77718e-20
49552.2	5.12777e-24
51515.2	5.06179e-24
53503.4	3.56298e-19
55516.6	4.93711e-24
57554.4	1.01367e-18
59616.5	4.82123e-24
61702.7	2.4494e-18
63812.6	4.71314e-24
65946.1	4.69096e-24
68102.9	1.4835e-18
70282.6	3.07658e-23
72485.2	7.32594e-20
74710.2	1.91379e-20
76957.6	9.1033e-19
79227.1	2.30944e-17
81518.4	1.54707e-15
83831.5	8.74771e-14
86166	3.86497e-12
88521.8	1.28813e-10
90898.6	3.02275e-09
93296.4	4.77363e-08
95714.9	5.00621e-07
98153.9	3.31976e-06
100613	1.39352e-05
103093	3.69888e-05
105593	6.3285e-05
108112	7.15582e-05
110651	5.62753e-05
113210	3.21383e-05
115788	1.41721e-05
118386	5.13128e-06
121003	1.66589e-06
123638	5.1053e-07
126293	1.578e-07
128966	5.28304e-08
131658	1.99084e-08
134368	8.54037e-09
137097	4.55703e-09
139844	3.06376e-09
142609	2.48048e-09
145392	2.47151e-09
148193	2.97863e-09
151011	4.38158e-09
153848	7.49159e-09
156702	1.45111e-08
159573	3.02763e-08
162461	6.35899e-08
165367	1.30277e-07
168290	2.5689e-07
171230	4.48437e-07
174187	6.85043e-07
177161	8.70514e-07
180151	9.28346e-07
183158	8.03013e-07
186182	5.58126e-07
189222	3.16669e-07
192278	1.45834e-07
195351	5.7209e-08
198440	1.95807e-08
201545	6.02424e-09
204666	1.75596e-09
207803	5.10824e-10
210956	1.56e-10
214124	5.33152e-11
217309	2.17732e-11
220509	1.12559e-11
223724	7.8105e-12
226955	7.56375e-12
230202	1.10802e-11
233464	2.52889e-11
236741	9.49146e-11
240033	6.01472e-10
243340	6.6684e-09
246663	1.3506e-07
250000	9.64787e-06
